# Supplementary material for: Combination p53 activation and BCL-xL/BCL-2 inhibition as a therapeutic strategy in high-risk and relapsed acute lymphoblastic leukemia
Source: Leukemia. 2024 Apr 10;38(6):1223–35. doi: 10.1038/s41375-024-02241-7 (PMC11147763; doi:10.1038/s41375-024-02241-7)
Supplement: Supplementary file 2 — Supplementary Table S1 [file 41375_2024_2241_MOESM2_ESM.xlsx]

## Sheet: Sheet1
Supplementary Table S1. Primary (ALL) and patient-derived xenograft (PDX) samples
Sample ID	Lineage	Subtype	Key mutations	Age at diagnosis [years]	Sexa	Presentation - P Relapse - R	TP53 statusb
PDX#1	BCP-ALL	KMT2A-rearranged		18	M	P	WT
PDX#2	BCP-ALL	KMT2A-rearranged		50	F	P	WT
PDX#3	BCP-ALL	BCR::ABL1		18	M	P/R	WT
PDX#4	BCP-ALL	TCF3::HLF	KRAS	16	F	P/R	WT
PDX#5	BCP-ALL	TCF3::HLF		14	M	R(1st, 2nd)	WT
PDX#6	BCP-ALL	ZYMND8::PDGFRB		16	F	P	WT
PDX#7	BCP-ALL	Other - 46, XX, t(1;9) - (q2?5;q34) [7]		15	F	R	WT
PDX#8	BCP-ALL	Other - 46,XY,del(6)(q1q2),add(9)(p1),inc[4]	CDKN2A/B deletion	7	M	R	WT
PDX#9	BCP-ALL	Other - 46, XX[15]	KRAS	64	F	R	WT
PDX#10	BCP-ALL	Other - 46	NRAS	16	M	P	WT
PDX#11	BCP-ALL	Low hypodiploidy		11	M	R	MUT
PDX#12	BCP-ALL	High hyperdiploidy		5	M	P	WT
PDX#13	BCP-ALL	High hyperdiploidy		3	F	R	WT
PDX#14	BCP-ALL	High hyperdiploidy		7	M	R	WT
PDX#15	BCP-ALL	High hyperdiploidy		6	M	R	WT
PDX#16	BCP-ALL	ETV::RUNX1		6	F	R	WT
PDX#17	BCP-ALL	ETV::RUNX1		3	F	R	WT
PDX#18	BCP-ALL	ETV::RUNX1		1	F	R	WT
PDX#19	BCP-ALL	ETV::RUNX1		2	M	P	WT
PDX#20	BCP-ALL	iAMP21		8	F	R	WT
PDX#21	T-ALL	Failed - 46,XY[20]		18	M	P	WT
PDX#22	T-ALL	TAL1 - 46,XY,del(6)(q13q23)		16	M	P	WT
PDX#23	T-ALL	TAL2 - 46,XY		12	M	P	WT
PDX#24	T-ALL	FIP1L1-PDGFRA		15	M	P	WT
PDX#25	T-ALL	CEP128-PDGFRB	CDKN2A/B deletion	7	M	P	WT
PDX#26	T-ALL	ETV6-TYK2		2	F	P	WT
PDX#27	T-ALL	NUP214-ABL1		12	F	P	WT
PDX#28	T-ALL	ETV6-ABL1		10	M	P	WT
ALL#1	BCP-ALL	PAX5-rearranged		2	F	R	WT
ALL#2	BCP-ALL	CRLF2-rearranged	IKZF1 deletion	4	M	P	WT
ALL#3	BCP-ALL	High hyperdiploidy		7	F	P	WT
ALL#4	BCP-ALL	High hyperdiploidy		7	F	P	WT
ALL#5	BCP-ALL	IGH-rearranged		10	M	R	MUT
ALL#6	BCP-ALL	ETV6-RUNX1		3	M	P	WT
ALL#7	BCP-ALL	Other		1	M	P	WT
ALL#8	T-ALL	Other		2	M	P	WT
ALL#9	T-ALL	Failed		1	M	P	WT
ALL#10	T-ALL	PDGFRB deletion		13	M	P	WT
ALL#11	T-ALL	ETP	CDKN2A/B deletion	5	M	P	WT
a M, male; F, female
b WT, wild type; MUT, mutated
