# Supplementary material for: Combination p53 activation and BCL-xL/BCL-2 inhibition as a therapeutic strategy in high-risk and relapsed acute lymphoblastic leukemia
Source: Leukemia. 2024 Apr 10;38(6):1223–35. doi: 10.1038/s41375-024-02241-7 (PMC11147763; doi:10.1038/s41375-024-02241-7)
Supplement: Supplementary file 3 — Supplementary Table S4 [file 41375_2024_2241_MOESM3_ESM.xlsx]

## Sheet: Sheet1
Supplementary Table S4. Primary FDA-approved and clinically advanced drug idasanutlin combination screening in the relapsed NALM6 cell line
Drug name	Single drug					Single Drug + Idasanutlin (IC25)
	Z	Z normalized	Pval	Padj	Mean viability	Z	Z normalized	Pval	Padj	Mean viability
(-)-epicatechin	-0.165284	-0.00171931	0.86872	0.979613	97.4	0.181404	0.00201933	0.85605	0.970571	115.2
(-)-epicatechin gallate	-0.120427	-0.00125271	0.904145	0.979613	97.5	-0.00274773	-3.059e-05	0.997808	0.970571	112.2
(-)-Huperzine A	0.0810483	0.00084308	0.935404	0.979613	91.5	0.0604855	0.0006733	0.951769	0.970571	103.7
(-)-Lobeline hydrochloride	-0.0232495	-0.00024184	0.981451	0.979613	101	0.222675	0.00247873	0.823789	0.970571	106
(-)-Tetramisole	-0.251565	-0.00261682	0.801377	0.979613	90.6	-0.213823	-0.0023802	0.830685	0.970571	97.6
(+,-)-Octopamine HCl	0.144165	0.00149963	0.88537	0.979613	97	-0.0280048	-0.00031174	0.977658	0.970571	102.9
(+)-Catechin hydrate	0.158068	0.00164425	0.874403	0.979613	97.9	0.0326052	0.00036295	0.973989	0.970571	108.9
(+)-Ketoconazole	-0.0409605	-0.00042608	0.967327	0.979613	91.2	0.215149	0.00239496	0.829651	0.970571	102.2
(+/-)-Sulfinpyrazone	0.0915578	0.0009524	0.927049	0.979613	95.4	0.362112	0.00403089	0.717269	0.970571	107
(±)-Baclofen	0.0345922	0.00035983	0.972405	0.979613	93.6	-0.0433477	-0.00048253	0.965424	0.970571	102.5
(2S,3S)-2-Amino-3-methylpentanoic acid	0.0327857	0.00034104	0.973845	0.979613	101.1	-0.0209197	-0.00023287	0.98331	0.970571	99.1
(6-)ε-​Aminocaproic acid	-0.467046	-0.00485829	0.640467	0.979613	94.3	-0.167644	-0.00186615	0.866864	0.970571	105.8
(R,S)-Atenolol	0.0290316	0.00030199	0.976839	0.979613	96.8	-0.192274	-0.00214033	0.847527	0.970571	101
(R)-(+)-1,2-Dithiolane-3-pentanoic acid	0.561313	0.00583887	0.574584	0.979613	99.2	0.560553	0.00623987	0.575102	0.970571	111.5
(R)-baclofen	-0.468454	-0.00487293	0.63946	0.979613	90.5	-0.122998	-0.00136917	0.902109	0.970571	101.6
(R)-Crizotinib	-6.041	-0.0628395	0	2.54961e-08	30.1	-6.22488	-0.0692931	0	8.0874e-09	17.9
(RS)-(&#177;)-Sulpiride	0.174309	0.00181319	0.861622	0.979613	101.1	-0.0733692	-0.00081672	0.941512	0.970571	105.6
(S)-10-Hydroxycamptothecin	-9.51081	-0.098933	0	3.65302e-19	1.8	-8.15972	-0.0908311	0	1.60601e-14	0.7
(S)-Flurbiprofen	-0.0180934	-0.00018821	0.985564	0.979613	95.8	0.0562901	0.0006266	0.955111	0.970571	104.6
(S)-Ketoprofen	0.0541769	0.00056356	0.956794	0.979613	99.5	-0.391801	-0.00436139	0.695205	0.970571	105.5
(S)-Naproxen	0.0302776	0.00031495	0.975846	0.979613	99.5	0.406385	0.00452373	0.68446	0.970571	111.3
&alpha;-Estradiol	-0.0163737	-0.00017032	0.986936	0.979613	101.7	-0.0910871	-0.00101395	0.927423	0.970571	115.1
1-Hexadecanol	0.383573	0.00398999	0.701295	0.979613	99.7	0.525232	0.00584669	0.599422	0.970571	103.7
1,4-Benzoquinone	-0.137437	-0.00142964	0.890686	0.979613	96.9	-0.151625	-0.00168783	0.879483	0.970571	106.2
10-DAB (10-Deacetylbaccatin)	-1.51068	-0.0157143	0.130871	0.979613	88.1	0.210296	0.00234094	0.833437	0.970571	111.1
10-Hydroxycamptothecin	0.111172	0.00115643	0.91148	0.979613	93.7	0.0366123	0.00040755	0.970794	0.970571	100.5
17-AAG (KOS953)	0.110194	0.00114626	0.912255	0.979613	102.1	0.256326	0.00285333	0.797699	0.970571	120.2
17-Hydroxyprogesterone	-0.0279026	-0.00029025	0.97774	0.979613	96.6	0.0398323	0.0004434	0.968227	0.970571	104.3
2-Deoxy-D-glucose	0.17605	0.0018313	0.860255	0.979613	96.1	-0.155346	-0.00172926	0.876548	0.970571	95.1
2-Deoxyuridine	0.0520352	0.00054128	0.958501	0.979613	100.5	-0.110137	-0.00122601	0.9123	0.970571	105.6
2-Methoxyestradiol (2-MeOE2)	0.850075	0.00884262	0.395284	0.979613	107.7	0.288221	0.00320837	0.773177	0.970571	112.7
2-Naphthol	-0.108225	-0.00112577	0.913817	0.979613	96.5	0.0575287	0.00064039	0.954124	0.970571	108
2-Thiouracil	-0.158097	-0.00164455	0.87438	0.979613	96.7	-0.323652	-0.00360278	0.746201	0.970571	102.8
2'-Deoxyguanosine	-0.00336821	-3.504e-05	0.997313	0.979613	96.6	-0.149012	-0.00165875	0.881544	0.970571	102.2
3-Hydroxy-2-methyl-4H-pyran-4-one	-0.137197	-0.00142715	0.890875	0.979613	97.7	-0.0429203	-0.00047777	0.965765	0.970571	107.1
3-n-Butylphathlide	0.30149	0.00313615	0.763041	0.979613	94.4	-0.0366517	-0.00040799	0.970763	0.970571	89.1
3,4-Dihydroxybenzoic acid	0.0346526	0.00036046	0.972357	0.979613	93.6	-0.18546	-0.00206448	0.852868	0.970571	99.3
4-Aminobenzoic acid	0.0906499	0.00094296	0.927771	0.979613	90.9	-0.289954	-0.00322767	0.771851	0.970571	99.4
4-Aminobutyric acid	-0.0799869	-0.00083204	0.936248	0.979613	93.2	-0.00186787	-2.079e-05	0.99851	0.970571	101.3
4-Aminophenol	-1.08452	-0.0112814	0.278134	0.979613	90.6	-3.20944	-0.0357263	0.00132993	0.0183042	65.6
4-Aminopyridine	-0.0401923	-0.00041809	0.96794	0.979613	92.2	0.124735	0.0013885	0.900733	0.970571	105.6
4-Aminosalicylic acid	-0.0283812	-0.00029523	0.977358	0.979613	100	-0.840565	-0.00935686	0.400592	0.970571	99.1
4-Hydroxybenzoic acid	-0.0358438	-0.00037285	0.971407	0.979613	92.1	-0.0302901	-0.00033718	0.975836	0.970571	104.3
4-Methylbenzylidene camphor	0.0177698	0.00018484	0.985823	0.979613	104.4	0.450799	0.00501813	0.652134	0.970571	118.1
4-Methylumbelliferone (4-MU)	-0.249224	-0.00259247	0.803187	0.979613	91.8	-0.143983	-0.00160277	0.885514	0.970571	103.8
4-Nitrophenol	-0.0205011	-0.00021326	0.983644	0.979613	98.5	-0.65401	-0.0072802	0.513105	0.970571	100.5
5-Aminolevulinic acid HCl	0.02022	0.00021033	0.983868	0.979613	97.4	-0.00107969	-1.202e-05	0.999139	0.970571	108.4
5-Azacytidine	-0.101938	-0.00106038	0.918806	0.979613	87.9	-0.400676	-0.00446018	0.688658	0.970571	96.5
5-hydroxy-L-Tryptophan	-0.0421538	-0.00043849	0.966376	0.979613	100.6	-0.313005	-0.00348426	0.754277	0.970571	107.1
5-hydroxymethyl-2-furaldehyde	0.111331	0.00115808	0.911354	0.979613	95	-0.154136	-0.00171579	0.877502	0.970571	101.5
5-Methoxypsoralen	0.316656	0.00329391	0.751505	0.979613	89.5	0.302377	0.00336595	0.762365	0.970571	86.6
5-Methoxytryptamine	-0.00882937	-9.184e-05	0.992955	0.979613	90.8	0.0908485	0.00101129	0.927613	0.970571	104.9
6,7-Dihydroxycoumarin	0.281668	0.00292996	0.778198	0.979613	98.3	-0.0606104	-0.00067469	0.951669	0.970571	106.3
8-Methoxypsoralen	0.269925	0.00280781	0.787218	0.979613	94.8	-0.0686012	-0.00076364	0.945307	0.970571	99.8
Abacavir	0.449618	0.004677	0.652986	0.979613	99.9	0.71909	0.00800465	0.472086	0.970571	103.9
Abacavir sulfate	-0.00396472	-4.124e-05	0.996837	0.979613	92.3	0.174519	0.00194268	0.861457	0.970571	101.2
Abiraterone	0.156751	0.00163055	0.875441	0.979613	98.2	0.0529422	0.00058933	0.957778	0.970571	111
Abiraterone acetate	0.0894993	0.00093099	0.928685	0.979613	101.2	0.23449	0.00261026	0.814605	0.970571	104.8
Abscisic Acid (Dormin)	-0.0999554	-0.00103975	0.92038	0.979613	102.6	0.0317881	0.00035385	0.974641	0.970571	115.6
ABT-199	0.159759	0.00166184	0.873071	0.979613	107.4	0.342869	0.00381669	0.731697	0.970571	112.9
ABT-263 (Navitoclax)	-5.61558	-0.0584142	2e-08	3.12631e-07	35.9	-6.60875	-0.0735662	0	6.7405e-10	11.3
ABT-888 (Veliparib)	-1.37867	-0.0143411	0.167998	0.979613	84.8	-1.86422	-0.0207518	0.062291	0.680966	88.3
Acamprosate calcium	0.0733188	0.00076267	0.941552	0.979613	90.4	0.0753079	0.0008383	0.93997	0.970571	100.9
Acarbose	0.0982095	0.00102159	0.921766	0.979613	100.1	-0.0206783	-0.00023018	0.983502	0.970571	104.2
Acebutolol HCl	0.156845	0.00163152	0.875367	0.979613	104.3	0.24407	0.00271689	0.807177	0.970571	99.1
Acemetacin	-0.118526	-0.00123293	0.905651	0.979613	93.7	0.0837626	0.00093241	0.933245	0.970571	103.6
Acetaminophen	0.0218898	0.0002277	0.982536	0.979613	91.3	-0.273109	-0.00304015	0.784769	0.970571	99.7
Acetanilide	-0.00100372	-1.044e-05	0.999199	0.979613	97.5	0.0979953	0.00109085	0.921936	0.970571	110.3
Acetazolamide	0.0988439	0.00102819	0.921262	0.979613	97.3	0.65479	0.00728888	0.512603	0.970571	112.9
Acetohydroxamic Acid	0.00938687	9.764e-05	0.99251	0.979613	98.5	0.107881	0.00120089	0.91409	0.970571	107.8
Acetylcholine Chloride	0.00913848	9.506e-05	0.992709	0.979613	97.2	0.0401713	0.00044717	0.967957	0.970571	101.5
Acetylcysteine	-1.17072	-0.012178	0.24171	0.979613	83.5	-1.38342	-0.0153997	0.166537	0.970571	85.9
Acipimox	0.311321	0.00323842	0.755556	0.979613	101	0.344632	0.00383632	0.730371	0.970571	113.5
Acitretin	0.187819	0.00195373	0.851018	0.979613	99.4	0.139244	0.00155001	0.889258	0.970571	107.8
Aclidinium Bromide	0.0986253	0.00102592	0.921436	0.979613	105.7	-0.198796	-0.00221292	0.842423	0.970571	112
ACP-196	-0.273252	-0.00284241	0.78466	0.979613	96.1	-0.951206	-0.0105885	0.3415	0.970571	88.3
Actinomycin D	-9.54299	-0.0992677	0	2.97747e-19	0.5	-7.778	-0.0865818	0	2.04292e-13	0.7
Acyclovir	-0.336758	-0.00350302	0.736299	0.979613	93.6	0.202544	0.00225465	0.839491	0.970571	103.5
Adapalene	-0.94706	-0.00985147	0.343608	0.979613	89	-2.18585	-0.024332	0.0288269	0.332221	81.2
Adapalene sodium salt	-0.139815	-0.00145438	0.888806	0.979613	97	0.153038	0.00170356	0.878368	0.970571	104.4
Adefovir Dipivoxil	-8.52413	-0.0886694	0	3.71622e-16	9.8	-8.17078	-0.0909541	0	1.51372e-14	17.5
Ademetionine	-0.0490978	-0.00051072	0.960841	0.979613	95.8	-0.0068684	-7.646e-05	0.99452	0.970571	105.3
Adenine	0.213746	0.00222342	0.830745	0.979613	106.5	0.764564	0.00851085	0.444531	0.970571	121.2
Adenine HCl	-0.192706	-0.00200456	0.847189	0.979613	104.1	0.0446194	0.00049669	0.964411	0.970571	111.2
Adenine sulfate	0.0567011	0.00058981	0.954783	0.979613	104.7	0.256658	0.00285702	0.797443	0.970571	115.1
Adenosine	0.255325	0.00265593	0.798472	0.979613	101.3	0.374012	0.00416337	0.708395	0.970571	112.2
Adenosine 5-triphosphate	-0.0036887	-3.837e-05	0.997057	0.979613	91.3	0.0765833	0.0008525	0.938955	0.970571	103.1
Adenosine-5'-diphosphate	0.076824	0.00079914	0.938764	0.979613	92.8	0.155972	0.00173623	0.876055	0.970571	107.5
Adiphenine HCl	0.254615	0.00264855	0.799021	0.979613	101.5	-0.386005	-0.00429686	0.699493	0.970571	104.1
Adrenalone HCl	0.0842194	0.00087606	0.932882	0.979613	104.9	-0.199824	-0.00222437	0.841618	0.970571	97.4
Afatinib (BIBW2992)	-3.14721	-0.0327378	0.00164835	0.0246735	63.3	-3.23671	-0.0360299	0.00120916	0.0167626	59.3
Afatinib dimaleate	-2.16888	-0.0225611	0.0300917	0.397983	65.2	-1.73835	-0.0193506	0.0821499	0.882927	76.2
Afuresertib	-8.76986	-0.0912256	0	5.75699e-17	13.2	-7.9075	-0.0880235	0	8.51498e-14	10.4
AG-120	-0.167323	-0.00174052	0.867116	0.979613	95.8	0.142698	0.00158847	0.886528	0.970571	108.8
AG-221 (Enasidenib)	-0.0231526	-0.00024084	0.981529	0.979613	96.1	0.341834	0.00380517	0.732476	0.970571	111.8
Agomelatine	0.249012	0.00259026	0.803352	0.979613	93.1	0.407136	0.00453208	0.683908	0.970571	103.8
AHU-377 hemicalcium salt	0.224093	0.00233106	0.822685	0.979613	94.1	0.269973	0.00300524	0.787181	0.970571	97.4
AHU-377(Sacubitril)	-0.086779	-0.00090269	0.930847	0.979613	93.9	0.346958	0.00386221	0.728623	0.970571	107.9
Alarelin Acetate	0.31353	0.00326139	0.753878	0.979613	89.1	0.274351	0.00305398	0.783815	0.970571	100.8
Albendazole	0.4633	0.00481933	0.643149	0.979613	102	0.170905	0.00190245	0.864299	0.970571	105
Albendazole Oxide	-0.0425343	-0.00044245	0.966073	0.979613	99.2	0.193443	0.00215333	0.846612	0.970571	109.5
Alcaftadine	-2.82219	-0.0293569	0.00476964	0.0687309	67.6	-4.21787	-0.0469518	2.466e-05	0.000371504	51
Alendronate	0.118088	0.00122837	0.905998	0.979613	99.7	0.0951346	0.001059	0.924208	0.970571	109.8
Alendronate sodium	0.229543	0.00238774	0.818447	0.979613	100.9	-0.0736268	-0.00081959	0.941307	0.970571	102.1
Alfacalcidol	-0.0294352	-0.00030619	0.976518	0.979613	93.5	-0.628042	-0.00699114	0.529976	0.970571	86
Alfuzosin HCl	0.136539	0.0014203	0.891396	0.979613	97.3	0.262276	0.00291956	0.793109	0.970571	108.3
Alibendol	-0.231021	-0.00240312	0.817299	0.979613	97.3	-1.56137	-0.0173806	0.118436	0.970571	86.7
Aliskiren	0.266423	0.00277138	0.789914	0.979613	90.8	0.315972	0.00351729	0.752024	0.970571	102.4
Aliskiren Hemifumarate	-0.201456	-0.00209558	0.840342	0.979613	96.6	-0.185224	-0.00206185	0.853053	0.970571	105.1
Allantoin	-0.218241	-0.00227018	0.827242	0.979613	90.5	-0.0162534	-0.00018093	0.987032	0.970571	101.9
Allopregnanolone	-0.0530865	-0.00055221	0.957663	0.979613	97.7	0.037128	0.0004133	0.970383	0.970571	112.4
Allopurinol	-0.0239736	-0.00024938	0.980874	0.979613	98.9	-0.097322	-0.00108335	0.922471	0.970571	101.9
Allylthiourea	0.220678	0.00229553	0.825343	0.979613	103.8	-1.04221	-0.0116015	0.297315	0.970571	74.1
Almotriptan Malate	-0.164673	-0.00171296	0.869201	0.979613	90.2	-0.398363	-0.00443443	0.690363	0.970571	96.6
Alogliptin (SYR-322)	-0.100753	-0.00104805	0.919746	0.979613	94.9	-0.05537	-0.00061636	0.955844	0.970571	108.4
Alogliptin Benzoate	0.0803602	0.00083592	0.935951	0.979613	91.3	0.0264345	0.00029426	0.978911	0.970571	104.1
Alosetron Hydrochloride	-0.00719788	-7.487e-05	0.994257	0.979613	91.2	0.0875755	0.00097486	0.930214	0.970571	105.4
alpha-tocopherol	-0.0293216	-0.00030501	0.976608	0.979613	94.6	0.294515	0.00327844	0.768364	0.970571	107.1
Alprostadil	-0.870405	-0.0090541	0.384079	0.979613	84.8	-0.595103	-0.00662447	0.551774	0.970571	85.7
Altrenogest	-0.402127	-0.00418299	0.687591	0.979613	94.4	-1.09452	-0.0121837	0.273729	0.970571	89.1
Altretamine	-0.0832448	-0.00086593	0.933657	0.979613	101.1	-0.168923	-0.00188039	0.865857	0.970571	113.3
Alvelestat	-0.0696312	-0.00072432	0.944487	0.979613	91.1	-0.499937	-0.00556512	0.617119	0.970571	92.5
Alverine Citrate	0.260417	0.00270891	0.794542	0.979613	96.7	0.341234	0.00379849	0.732927	0.970571	102.3
Alvimopan	-0.399815	-0.00415894	0.689293	0.979613	88.3	-0.227287	-0.00253007	0.820201	0.970571	102.6
Amantadine	0.475298	0.00494413	0.634575	0.979613	97.2	-0.105927	-0.00117914	0.91564	0.970571	101.5
Amantadine HCl	0.235784	0.00245267	0.8136	0.979613	101.7	-0.513859	-0.00572009	0.60735	0.970571	96.2
Ambrisentan	-0.13381	-0.00139191	0.893553	0.979613	97.1	-0.750997	-0.00835982	0.452655	0.970571	97.8
Ambroxol HCl	-0.284969	-0.00296429	0.775668	0.979613	86.7	0.237248	0.00264096	0.812465	0.970571	98
Amfenac Sodium Monohydrate	0.0959927	0.00099853	0.923526	0.979613	93.5	0.370877	0.00412847	0.710729	0.970571	100.8
Amidopyrine	-0.266376	-0.00277089	0.78995	0.979613	98.9	-0.21936	-0.00244183	0.82637	0.970571	105.4
Amifostine	0.0952381	0.00099068	0.924126	0.979613	100.6	0.0149814	0.00016677	0.988047	0.970571	107.8
Amikacin	-0.128191	-0.00133347	0.897998	0.979613	97.3	-0.0852502	-0.00094897	0.932063	0.970571	110
Amikacin disulfate	0.0298408	0.00031041	0.976194	0.979613	94.1	0.468951	0.00522019	0.639105	0.970571	104.3
Amiloride HCl	-0.24099	-0.00250682	0.809563	0.979613	92.1	-0.662769	-0.0073777	0.507479	0.970571	88.6
Amiloride HCl dihydrate	0.129155	0.00134349	0.897235	0.979613	87.6	0.150173	0.00167167	0.880628	0.970571	92.6
Aminoglutethimide	-0.25365	-0.00263851	0.799766	0.979613	93.5	-0.0300035	-0.00033399	0.976064	0.970571	102.2
Aminoguanidine hydrochloride	-0.159489	-0.00165903	0.873283	0.979613	94.9	-0.230643	-0.00256743	0.817592	0.970571	99.5
Aminophylline	0.105988	0.0011025	0.915592	0.979613	100.6	0.161738	0.0018004	0.871513	0.970571	109.5
Aminothiazole	-2.17632	-0.0226384	0.0295317	0.39538	71.3	-2.0639	-0.0229746	0.0390268	0.441788	73.2
Amiodarone HCl	0.136663	0.00142159	0.891297	0.979613	96.4	-0.0504464	-0.00056155	0.959767	0.970571	101.9
Amisulpride	0.0605667	0.00063003	0.951704	0.979613	104.3	0.287407	0.00319931	0.773801	0.970571	114.1
Amitriptyline HCl	-0.388332	-0.00403949	0.697771	0.979613	93.2	-0.0817919	-0.00091048	0.934812	0.970571	102.8
Amlexanox	0.103969	0.0010815	0.917194	0.979613	94.2	0.184717	0.00205621	0.853451	0.970571	105.5
Amlodipine	-0.0797708	-0.00082979	0.93642	0.979613	94.5	-0.0757051	-0.00084272	0.939654	0.970571	100.7
Amlodipine Besylate	-0.0255125	-0.00026539	0.979646	0.979613	95	0.0160462	0.00017862	0.987198	0.970571	102.5
Amodiaquine dihydrochloride dihydrate	0.0821291	0.00085432	0.934544	0.979613	99.9	0.134523	0.00149747	0.892989	0.970571	107.8
Amonafide	0.412401	0.00428986	0.680046	0.979613	104	-0.0395486	-0.00044024	0.968453	0.970571	112.9
Amorolfine HCl	-0.0538274	-0.00055992	0.957073	0.979613	100	-0.127434	-0.00141855	0.898597	0.970571	108.1
Amoxapine	-0.0703185	-0.00073147	0.94394	0.979613	94.2	0.111903	0.00124566	0.9109	0.970571	102.6
Amoxicillin	0.160798	0.00167265	0.872253	0.979613	95.6	0.410022	0.00456422	0.68179	0.970571	104.1
Amoxicillin trihydrate	0.370528	0.0038543	0.710989	0.979613	108.8	0.0895537	0.00099688	0.928642	0.970571	116.5
Amphotericin B	-0.297275	-0.00309231	0.766256	0.979613	93.4	-0.501738	-0.00558517	0.615852	0.970571	96.4
Ampicillin	0.291264	0.00302978	0.770849	0.979613	101.2	0.256106	0.00285088	0.797869	0.970571	112
Ampicillin Trihydrate	-0.350099	-0.00364178	0.726265	0.979613	89.4	-1.99146	-0.0221682	0.0464305	0.522507	73.9
Amprenavir (agenerase)	0.230028	0.00239279	0.81807	0.979613	110	0.455852	0.00507438	0.648496	0.970571	114.6
Amprolium HCl	-7.71736	-0.0802773	0	2.31638e-13	31.5	-6.04037	-0.0672392	0	2.49285e-08	23.8
Amsacrine	0.346655	0.00360596	0.728851	0.979613	101.1	-7.46023	-0.0830446	0	1.81577e-12	1.8
Amsacrine hydrochloride	-9.55166	-0.099358	0	2.97747e-19	0.6	-7.79706	-0.086794	0	1.80936e-13	-2.1
Amuvatinib (MP-470, HPK 56)	0.0768897	0.00079982	0.938711	0.979613	95.7	-0.172714	-0.00192259	0.862876	0.970571	106.4
Amygdalin	0.0259314	0.00026974	0.979312	0.979613	95.9	-0.0904978	-0.00100739	0.927892	0.970571	102.6
AN-2690	-0.0912979	-0.0009497	0.927256	0.979613	90	-0.128396	-0.00142926	0.897835	0.970571	103.6
AN-2728	-0.490163	-0.00509876	0.624018	0.979613	87.8	-0.251374	-0.0027982	0.801525	0.970571	100.8
Anagrelide HCl	-0.131158	-0.00136433	0.89565	0.979613	102.3	-0.395094	-0.00439805	0.692773	0.970571	104.4
Anastrozole	-0.485166	-0.00504678	0.627559	0.979613	93.1	-0.156217	-0.00173895	0.875862	0.970571	101.9
Andrographolide	0.149393	0.00155401	0.881243	0.979613	94.5	0.162745	0.00181161	0.870719	0.970571	102.6
Androsterone	-0.0323874	-0.0003369	0.974163	0.979613	95.6	0.294118	0.00327401	0.768668	0.970571	107
Angiotensin II	0.285319	0.00296793	0.7754	0.979613	103.1	-0.251254	-0.00279687	0.801617	0.970571	99.7
Anidulafungin	-0.145793	-0.00151657	0.884084	0.979613	97.9	-0.137843	-0.00153441	0.890365	0.970571	102.5
Aniracetam	0.188277	0.00195849	0.85066	0.979613	97.9	0.118842	0.0013229	0.905401	0.970571	105.8
Anisodamine	-0.0296675	-0.00030861	0.976332	0.979613	93.8	-0.0866568	-0.00096463	0.930944	0.970571	101.4
Anisole Methoxybenzene	0.191065	0.00198749	0.848475	0.979613	100.3	0.409736	0.00456103	0.682	0.970571	104.5
Antazoline HCl	-2.81941	-0.029328	0.00481121	0.0688163	66.5	-2.75422	-0.030659	0.00588322	0.0735634	63.3
Antipyrine	-0.274422	-0.00285459	0.78376	0.979613	90.5	-0.238669	-0.00265678	0.811362	0.970571	97.6
Apatinib	0.0905269	0.00094168	0.927868	0.979613	93.5	0.111536	0.00124158	0.911191	0.970571	93.6
Apigenin	-0.0470113	-0.00048902	0.962504	0.979613	93.1	-0.18318	-0.00203909	0.854657	0.970571	100.3
Apixaban	-0.00496979	-5.17e-05	0.996035	0.979613	71.8	0.0237209	0.00026405	0.981075	0.970571	99.2
Apramycin Sulfate	-0.646318	-0.0067231	0.518074	0.979613	85.1	-0.0217272	-0.00024186	0.982666	0.970571	88.8
Apremilast (CC-10004)	-0.138192	-0.00143749	0.890089	0.979613	93.6	0.0385988	0.00042967	0.96921	0.970571	110.5
Aprepitant	0.176939	0.00184055	0.859557	0.979613	96.9	-0.132518	-0.00147515	0.894574	0.970571	107.4
Aprotinin	0.0429389	0.00044666	0.96575	0.979613	104.4	0.398502	0.00443598	0.69026	0.970571	119.1
Arbidol HCl	-0.281781	-0.00293114	0.778111	0.979613	92.9	-0.185082	-0.00206027	0.853164	0.970571	95.5
Arbutin	-0.322918	-0.00335905	0.746757	0.979613	97.1	-0.104026	-0.00115797	0.917149	0.970571	105.3
Arecoline hydrobromide	-0.0415439	-0.00043215	0.966862	0.979613	104.5	0.0126611	0.00014094	0.989898	0.970571	114.3
Argatroban	-0.277163	-0.0028831	0.781655	0.979613	90.5	-0.553502	-0.00616138	0.57992	0.970571	92.6
Aripiprazole	0.29527	0.00307145	0.767787	0.979613	97	0.00906072	0.00010086	0.992771	0.970571	97.7
Aristolochic Acid A	0.264779	0.00275428	0.79118	0.979613	100.5	-0.0379027	-0.00042192	0.969765	0.970571	104.2
ARN-509	0.102699	0.00106829	0.918202	0.979613	93.5	0.132101	0.0014705	0.894904	0.970571	103
Arsonic acid	-0.0727948	-0.00075722	0.941969	0.979613	94.9	0.210224	0.00234014	0.833493	0.970571	105.6
Artemether	-2.70321	-0.0281192	0.00686744	0.0967933	67.6	-4.06836	-0.0452875	4.735e-05	0.000702148	55
Artemether (SM-224)	-8.08206	-0.084071	0	1.29434e-14	36.9	-7.38173	-0.0821708	0	3.14636e-12	22.9
Artemisinine	-0.0574956	-0.00059808	0.95415	0.979613	93.7	-0.131716	-0.00146621	0.895209	0.970571	99.5
Artesunate	-0.0309814	-0.00032227	0.975284	0.979613	91.8	0.182499	0.00203151	0.855191	0.970571	103.4
Articaine HCl	0.337587	0.00351163	0.735675	0.979613	95	0.186678	0.00207803	0.851913	0.970571	103.1
Ascomycin(FK 520)	0.278182	0.00289369	0.780873	0.979613	97.5	0.0045066	5.017e-05	0.996404	0.970571	105.7
Asenapine	-9.38789	-0.0976545	0	7.87974e-19	6.6	-8.24115	-0.0917375	0	1.15622e-14	21.1
Asiaticoside	-0.0365279	-0.00037997	0.970861	0.979613	92.8	-0.124393	-0.0013847	0.901004	0.970571	100.6
Aspartame	0.0151644	0.00015774	0.987901	0.979613	94.2	0.283537	0.00315623	0.776765	0.970571	107.9
Aspirin (Acetylsalicylic acid)	-9.33097	-0.0970623	0	9.67767e-19	2.3	-7.88416	-0.0877636	0	1.00967e-13	-0.2
Asunaprevir (BMS-650032)	0.222909	0.00231873	0.823607	0.979613	100.2	0.316854	0.00352711	0.751354	0.970571	108.9
AT13387	-0.0129563	-0.00013477	0.989663	0.979613	102.8	-0.0488178	-0.00054342	0.961064	0.970571	115.1
Atazanavir	0.0260147	0.00027061	0.979246	0.979613	97.7	-0.126187	-0.00140467	0.899584	0.970571	99.6
Atazanavir sulfate (BMS-232632-05)	-0.31805	-0.00330841	0.750447	0.979613	94.8	-0.451029	-0.00502069	0.651969	0.970571	104.5
Atipamezole hydrochloride	0.126164	0.00131238	0.899602	0.979613	105.2	0.088955	0.00099021	0.929118	0.970571	116.7
Atomoxetine HCl	-0.673644	-0.00700736	0.500537	0.979613	85.6	-0.989433	-0.011014	0.322451	0.970571	88.1
Atorvastatin Calcium	-4.63008	-0.0481629	3.66e-06	5.7382e-05	56	-4.07545	-0.0453664	4.593e-05	0.000686406	54.6
Atovaquone	-0.120264	-0.001251	0.904274	0.979613	95	-0.27917	-0.00310762	0.780114	0.970571	93.9
ATP disodium salt	-0.0545963	-0.00056792	0.95646	0.979613	92.7	0.158159	0.00176057	0.874331	0.970571	95.8
Atracurium Besylate	0.128282	0.00133441	0.897926	0.979613	95.9	0.166834	0.00185713	0.867501	0.970571	101.9
Atropine	-0.320825	-0.00333727	0.748343	0.979613	92.7	-0.21414	-0.00238373	0.830438	0.970571	99.2
Atropine	-0.025475	-0.00026499	0.979676	0.979613	95.5	0.162714	0.00181127	0.870744	0.970571	101.2
Aucubin	0.0545616	0.00056756	0.956488	0.979613	98.9	-0.331496	-0.00369009	0.74027	0.970571	102.4
Auranofin	0.432152	0.00449532	0.665631	0.979613	98.9	-0.0562703	-0.00062638	0.955126	0.970571	104.5
Avanafil	0.139165	0.00144762	0.88932	0.979613	99.4	0.200829	0.00223555	0.840833	0.970571	112.2
Avibactam sodium	0.140718	0.00146377	0.888093	0.979613	98.1	0.442441	0.00492509	0.65817	0.970571	109.5
Avobenzone	0.536965	0.0055856	0.591292	0.979613	103.8	-0.0930368	-0.00103565	0.925874	0.970571	102.1
Axitinib (AG 013736)	-7.46257	-0.077627	0	1.56035e-12	26.3	-7.35741	-0.0819001	0	3.73667e-12	17.3
AXL1717	-8.62168	-0.0896841	0	1.7695e-16	1.7	-8.14264	-0.0906409	0	1.72072e-14	3.9
Azacyclonol	-0.0778695	-0.00081001	0.937932	0.979613	93.7	0.105781	0.00117752	0.915756	0.970571	106.3
Azaguanine-8	0.0414816	0.0004315	0.966912	0.979613	93.2	0.259893	0.00289304	0.794946	0.970571	102.8
Azaperone	0.1991	0.00207107	0.842185	0.979613	93.4	0.255253	0.00284138	0.798528	0.970571	100.9
Azathioprine	-0.0179079	-0.00018628	0.985712	0.979613	95.1	-0.143212	-0.00159418	0.886123	0.970571	102.7
AZD-9291	-0.0528883	-0.00055015	0.957821	0.979613	91.4	0.0101192	0.00011264	0.991926	0.970571	98.6
AZD6244 (Selumetinib)	-2.1742	-0.0226164	0.0296901	0.39538	76.6	0.302683	0.00336936	0.762131	0.970571	111.8
AZD7545	-0.012204	-0.00012695	0.990263	0.979613	96.2	0.49089	0.00546441	0.623504	0.970571	97.2
Azelaic Acid	-0.121718	-0.00126613	0.903122	0.979613	93.4	-0.058085	-0.00064658	0.953681	0.970571	99.7
Azelastine HCl	0.0384014	0.00039946	0.969368	0.979613	95.7	0.168798	0.001879	0.865956	0.970571	104.4
Azelnidipine	0.335617	0.00349115	0.737159	0.979613	98	0.705736	0.00785599	0.480352	0.970571	111
Azilsartan	0.13104	0.0013631	0.895743	0.979613	99.4	0.274445	0.00305502	0.783743	0.970571	111.8
Azilsartan Medoxomil	0.00754919	7.853e-05	0.993977	0.979613	95.9	0.167075	0.00185981	0.867311	0.970571	105.4
Azithromycin	-0.029977	-0.00031183	0.976085	0.979613	96.4	0.0349716	0.00038929	0.972102	0.970571	102.8
Azithromycin Dihydrate	0.128444	0.0013361	0.897798	0.979613	94	0.168134	0.00187161	0.866477	0.970571	102.1
Azlocillin sodium salt	0.0303603	0.00031581	0.97578	0.979613	95.6	0.307663	0.00342479	0.758339	0.970571	107.7
Aztreonam	0.040628	0.00042262	0.967592	0.979613	95.1	0.29781	0.00331511	0.765849	0.970571	101.9
Bacitracin	-0.0125825	-0.00013089	0.989961	0.979613	92.5	-0.138334	-0.00153988	0.889977	0.970571	98.9
Bacitracin Zinc	-0.210754	-0.0021923	0.833079	0.979613	91.5	-0.249521	-0.00277757	0.802958	0.970571	99.6
BAF312 (Siponimod)	0.443202	0.00461026	0.65762	0.979613	93.7	0.364567	0.00405823	0.715435	0.970571	92.5
Baicalein	0.114837	0.00119455	0.908575	0.979613	93.4	0.0904235	0.00100656	0.927951	0.970571	103.2
Baicalin	0.160612	0.00167071	0.872399	0.979613	93	-0.0949615	-0.00105708	0.924345	0.970571	103.6
Balsalazide	0.0107376	0.00011169	0.991433	0.979613	94.2	0.345588	0.00384696	0.729652	0.970571	109.8
Bambuterol (hydrochloride)	0.117353	0.00122072	0.906581	0.979613	99	-0.0831417	-0.0009255	0.933739	0.970571	100.5
Barasertib (AZD1152-HQPA)	0.131949	0.00137255	0.895025	0.979613	96.7	0.036119	0.00040206	0.971187	0.970571	110.5
Bardoxolone methyl	-7.52441	-0.0782702	0	9.83273e-13	24.4	-7.39107	-0.0822747	0	2.9643e-12	18.9
Baricitinib (LY3009104, INCB028050)	-0.902353	-0.00938643	0.366869	0.979613	91.4	-1.61052	-0.0179277	0.107285	0.970571	89.2
Baricitinib phosphate	0.198521	0.00206504	0.842638	0.979613	88.9	0.62705	0.00698009	0.530627	0.970571	108
Batimastat (BB-94)	-0.248403	-0.00258393	0.803822	0.979613	106.4	0.0287776	0.00032034	0.977042	0.970571	115.5
Bazedoxifene acetate	0.13018	0.00135416	0.896424	0.979613	90.3	0.194374	0.0021637	0.845883	0.970571	103.7
Beclomethasone dipropionate	0.170963	0.00177838	0.864253	0.979613	95.6	-0.017257	-0.0001921	0.986232	0.970571	101.9
Bedaquiline	-0.0588179	-0.00061183	0.953097	0.979613	93.8	0.0633655	0.00070536	0.949475	0.970571	108
Bedaquiline fumarate	-0.0702934	-0.0007312	0.94396	0.979613	91.4	-0.113937	-0.00126831	0.909287	0.970571	100.8
Belinostat (PXD101)	0.125718	0.00130774	0.899955	0.979613	93.8	-0.110401	-0.00122894	0.912091	0.970571	103.1
Bemegride	-0.017601	-0.00018309	0.985957	0.979613	92.6	-0.00282742	-3.147e-05	0.997744	0.970571	100.5
Benazepril HCl	-0.246756	-0.0025668	0.805097	0.979613	96	0.0740913	0.00082476	0.940938	0.970571	101.8
Bendamustine HCl	0.35514	0.00369422	0.722485	0.979613	94.4	0.144295	0.00160624	0.885267	0.970571	103.8
Benidipine HCl	0.177162	0.00184287	0.859381	0.979613	95.8	0.387555	0.00431412	0.698346	0.970571	104.2
Benserazide HCl	-0.0405905	-0.00042223	0.967622	0.979613	98.2	0.167764	0.00186748	0.866769	0.970571	103.6
Benzbromarone	0.107578	0.00111904	0.914331	0.979613	93	0.221519	0.00246587	0.824688	0.970571	103.3
Benzethonium Chloride	0.143413	0.0014918	0.885964	0.979613	95.4	0.415457	0.00462472	0.677807	0.970571	107
Benzocaine	0.510563	0.00531096	0.609657	0.979613	99.8	0.400771	0.00446123	0.688589	0.970571	104.4
Benzoic Acid	-0.268183	-0.00278968	0.788559	0.979613	89.6	-0.122713	-0.00136599	0.902335	0.970571	88.5
Benztropine mesylate	-0.0657545	-0.00068399	0.947573	0.979613	93.5	-0.0158522	-0.00017646	0.987352	0.970571	100.6
Benzydamine HCl	-0.103567	-0.00107732	0.917513	0.979613	94.1	0.0286187	0.00031857	0.977169	0.970571	101.1
Benzyl alcohol	0.00633373	6.588e-05	0.994946	0.979613	100	0.275754	0.00306959	0.782737	0.970571	106.8
Benzyl benzoate	0.00866213	9.01e-05	0.993089	0.979613	99.6	-0.336804	-0.00374918	0.736265	0.970571	105.6
Bephenium Hydroxynaphthoate	0.205237	0.00213491	0.837387	0.979613	96.7	0.186174	0.00207242	0.852309	0.970571	106.3
Bepotastine Besilate	0.12707	0.0013218	0.898885	0.979613	95.6	0.158937	0.00176923	0.873718	0.970571	104.8
Berbamine hydrochloride	-0.0153375	-0.00015954	0.987763	0.979613	93.4	0.00289872	3.227e-05	0.997687	0.970571	102.1
Berberine	0.197529	0.00205473	0.843413	0.979613	97.9	-0.0778853	-0.00086699	0.937919	0.970571	99.4
Berberine hydrochloride	0.0304684	0.00031694	0.975694	0.979613	98.4	0.625121	0.00695862	0.531892	0.970571	114.3
Berberine Sulfate	0.0615508	0.00064026	0.950921	0.979613	98.2	0.229647	0.00255635	0.818366	0.970571	102.5
Bergenin	-0.128228	-0.00133385	0.897968	0.979613	94	-0.357928	-0.00398432	0.720397	0.970571	95.8
Besifloxacin HCl	0.16555	0.00172208	0.868511	0.979613	97.6	0.111188	0.00123771	0.911467	0.970571	105.1
Bestatin	-0.276777	-0.00287909	0.781951	0.979613	102.8	-0.333033	-0.0037072	0.73911	0.970571	111.7
beta-Alanine	0.425663	0.00442781	0.670354	0.979613	104.7	0.262049	0.00291703	0.793284	0.970571	107.1
Betacarotene	-0.195864	-0.00203741	0.844717	0.979613	94.3	0.248946	0.00277118	0.803403	0.970571	107.4
Betahistine 2HCl	-0.180204	-0.00187451	0.856992	0.979613	94	0.243779	0.00271366	0.807402	0.970571	105
Betaine	0.0856025	0.00089045	0.931782	0.979613	100	-0.0431618	-0.00048046	0.965573	0.970571	107.8
Betaine hydrochloride	-0.0690761	-0.00071854	0.944929	0.979613	96.7	0.0903374	0.0010056	0.928019	0.970571	109.1
Betamethasone	-0.232613	-0.00241967	0.816062	0.979613	94.9	0.0492092	0.00054778	0.960753	0.970571	106.2
Betamethasone Dipropionate	-0.0291694	-0.00030343	0.976729	0.979613	96.1	0.0289997	0.00032281	0.976865	0.970571	105
Betamethasone Valerate	0.273635	0.00284639	0.784365	0.979613	100.8	0.152549	0.00169812	0.878754	0.970571	106
Betamipron	0.0550811	0.00057296	0.956074	0.979613	92.5	0.0207933	0.00023146	0.983411	0.970571	98.9
Betaxolol	-0.250758	-0.00260842	0.802002	0.979613	99.7	-0.852747	-0.00949247	0.3938	0.970571	100.1
Betaxolol HCl	-0.31723	-0.00329988	0.751069	0.979613	101.1	-0.0513564	-0.00057168	0.959042	0.970571	111.4
Bethanechol chloride	0.343878	0.00357708	0.730938	0.979613	99.3	0.160293	0.00178433	0.87265	0.970571	103.9
Betrixaban	-0.27164	-0.00282565	0.785899	0.979613	86.4	-0.13957	-0.00155365	0.889	0.970571	87.7
Bexarotene	-0.00452019	-4.702e-05	0.996393	0.979613	99.2	-0.302012	-0.00336188	0.762643	0.970571	100.5
Bezafibrate	-0.137507	-0.00143037	0.89063	0.979613	91.8	0.19176	0.0021346	0.84793	0.970571	103.3
BHT	-0.57572	-0.00598873	0.564805	0.979613	89.9	-0.335783	-0.00373781	0.737035	0.970571	100.1
BI6727 (Volasertib)	-0.0349711	-0.00036378	0.972103	0.979613	99.2	-0.256711	-0.00285762	0.797402	0.970571	105.8
Biapenem	-0.273919	-0.00284935	0.784147	0.979613	95.4	-0.0464224	-0.00051676	0.962974	0.970571	107.7
BIBR-1048	-0.137069	-0.00142582	0.890976	0.979613	98.4	-0.200592	-0.00223291	0.841018	0.970571	101.9
Bicalutamide	-0.0105793	-0.00011005	0.991559	0.979613	102.1	0.280803	0.0031258	0.778862	0.970571	110.8
Bifonazole	0.0159963	0.0001664	0.987237	0.979613	91.9	-0.136708	-0.00152179	0.891261	0.970571	92.2
Bimatoprost	-0.00078847	-8.2e-06	0.999371	0.979613	90.8	0.254001	0.00282745	0.799495	0.970571	99.4
Bindarit	-0.180889	-0.00188164	0.856454	0.979613	92.5	0.256206	0.00285199	0.797792	0.970571	96.4
Biotin	0.118775	0.00123552	0.905454	0.979613	104.9	0.17342	0.00193045	0.862321	0.970571	104.4
Biperiden HCl	-0.244505	-0.00254338	0.80684	0.979613	93.5	0.205817	0.00229108	0.836934	0.970571	104.1
BIRB 796 (Doramapimod)	-0.118289	-0.00123046	0.905839	0.979613	91.2	-0.169088	-0.00188223	0.865727	0.970571	97.8
Birinapant (TL32711)	-0.0988726	-0.00102849	0.921239	0.979613	89	0.0506247	0.00056354	0.959625	0.970571	103.8
Bisacodyl	-0.0814693	-0.00084746	0.935069	0.979613	92.8	-0.32799	-0.00365107	0.742919	0.970571	95.6
Bisoprolol fumarate	0.10397	0.00108151	0.917193	0.979613	106.1	0.100866	0.0011228	0.919657	0.970571	111
Bisphenol A	-0.0917733	-0.00095464	0.926878	0.979613	95.1	-0.166417	-0.00185249	0.867829	0.970571	104.2
Bivalirudin Trifluoroacetate	0.00395769	4.117e-05	0.996842	0.979613	91.5	0.311547	0.00346803	0.755385	0.970571	110.5
Bleomycin Sulfate	-0.0112281	-0.0001168	0.991041	0.979613	98.7	0.013045	0.00014521	0.989592	0.970571	106.5
Blonanserin	-0.136063	-0.00141535	0.891771	0.979613	94	-0.953859	-0.010618	0.340155	0.970571	83.8
BMN 673	0.123514	0.00128482	0.9017	0.979613	90	-0.0311546	-0.0003468	0.975146	0.970571	101.8
BMS-708163 (Avagacestat)	0.476728	0.00495901	0.633556	0.979613	103	0.380555	0.0042362	0.703533	0.970571	110
Boceprevir	-0.0758791	-0.00078931	0.939515	0.979613	91.4	0.17858	0.00198789	0.858267	0.970571	109.3
Bortezomib (PS-341)	-9.30825	-0.096826	0	1.05639e-18	0.9	-8.63617	-0.0961347	0	2.00643e-15	0
Bosentan	-0.217407	-0.0022615	0.827891	0.979613	91	-0.100511	-0.00111886	0.919938	0.970571	100.4
Bosentan Hydrate	0.196743	0.00204655	0.844029	0.979613	94.8	0.062912	0.00070031	0.949837	0.970571	100.9
Bosutinib (SKI-606)	-0.99062	-0.0103046	0.321871	0.979613	83	-1.5518	-0.0172741	0.120709	0.970571	88.8
Brexpiprazole	0.203731	0.00211924	0.838564	0.979613	96.5	0.0185043	0.00020598	0.985237	0.970571	97
Brimonidine Tartrate	-0.43456	-0.00452037	0.663882	0.979613	89.8	0.1624	0.00180778	0.870991	0.970571	105.7
Brinzolamide	0.256117	0.00266417	0.79786	0.979613	104.5	0.289215	0.00321944	0.772417	0.970571	105.8
Brivaracetam	-0.0431828	-0.0004492	0.965556	0.979613	99.1	-0.232933	-0.00259293	0.815813	0.970571	104
Bromfenac Sodium	-0.126552	-0.00131642	0.899295	0.979613	92	0.0280424	0.00031216	0.977628	0.970571	101.8
Bromhexine HCl	0.206804	0.00215121	0.836163	0.979613	92.6	-0.131712	-0.00146617	0.895212	0.970571	96
Bromocriptine mesylate	0.130511	0.00135759	0.896162	0.979613	98	-0.286736	-0.00319185	0.774314	0.970571	101.8
Brompheniramine hydrogen maleate	0.254853	0.00265102	0.798837	0.979613	98.6	0.29149	0.00324476	0.770677	0.970571	106.4
Broxyquinoline	0.828346	0.00861659	0.407475	0.979613	101.1	0.559883	0.00623241	0.575559	0.970571	108.5
Brucine	0.0341962	0.00035571	0.972721	0.979613	98.8	0.159026	0.00177022	0.873649	0.970571	103.6
Budesonide	-8.34767	-0.0868339	0	1.52767e-15	3	-7.66796	-0.085357	0	4.2088e-13	2.4
Bufexamac	0.0350883	0.00036499	0.972009	0.979613	96.4	-0.315036	-0.00350686	0.752734	0.970571	99.9
Buflomedil HCl	0.0200002	0.00020805	0.984043	0.979613	94.5	0.0327407	0.00036446	0.973881	0.970571	105.3
Bumetanide	0.20505	0.00213297	0.837533	0.979613	91.9	0.179812	0.0020016	0.8573	0.970571	101.4
Bupivacaine HCl	-0.0118535	-0.0001233	0.990542	0.979613	93.4	-0.165173	-0.00183864	0.868808	0.970571	97.7
Bupropion hydrochloride	-0.293075	-0.00304862	0.769465	0.979613	98.8	0.232867	0.00259219	0.815864	0.970571	116.5
Buspirone HCl	0.26964	0.00280484	0.787437	0.979613	97.3	0.610901	0.00680033	0.541265	0.970571	110.4
Busulfan	-0.104098	-0.00108285	0.917091	0.979613	91.8	0.116108	0.00129248	0.907567	0.970571	99
Butane diacid	-0.0496597	-0.00051657	0.960394	0.979613	97.6	-0.245175	-0.0027292	0.806321	0.970571	99.8
Butenafine HCl	0.0649623	0.00067575	0.948204	0.979613	91.8	-0.127824	-0.00142289	0.898288	0.970571	99.7
Butoconazole nitrate	-1.37698	-0.0143236	0.168517	0.979613	77.2	-2.36353	-0.02631	0.0181015	0.211159	72.2
Butylparaben	0.00837876	8.716e-05	0.993315	0.979613	99.9	-0.26477	-0.00294732	0.791187	0.970571	107.2
BYL-719	0.0227618	0.00023677	0.98184	0.979613	92	0.0889741	0.00099043	0.929102	0.970571	101.2
Cabazitaxel	0.191471	0.00199171	0.848157	0.979613	97.8	0.113081	0.00125878	0.909966	0.970571	96.4
Cabozantinib (XL184, BMS-907351)	-0.0153542	-0.00015972	0.98775	0.979613	95.2	0.0863455	0.00096117	0.931192	0.970571	112.4
Cabozantinib malate (XL184)	-0.123043	-0.00127992	0.902073	0.979613	95.9	-0.35019	-0.00389819	0.726196	0.970571	97
Caffeic acid	-0.0376816	-0.00039197	0.969942	0.979613	95.4	0.395753	0.00440538	0.692287	0.970571	109.7
CAL-101 (Idelalisib, GS-1101)	-3.04471	-0.0316716	0.00232903	0.0345942	53.5	-2.88956	-0.0321655	0.00385787	0.0488774	51.8
Calcifediol	-0.172899	-0.00179853	0.86273	0.979613	89	-0.187277	-0.0020847	0.851443	0.970571	93.1
Calcipotriol	-0.270316	-0.00281187	0.786917	0.979613	90.5	-0.49552	-0.00551595	0.620233	0.970571	102
Calcitriol	0.0913005	0.00094972	0.927254	0.979613	92.3	-0.586881	-0.00653295	0.557283	0.970571	88.1
Calcium D-Panthotenate	0.110665	0.00115116	0.911882	0.979613	91.9	-0.0423924	-0.0004719	0.966186	0.970571	100
Calcium Gluceptate	-0.155021	-0.00161256	0.876804	0.979613	90.4	0.0704974	0.00078475	0.943798	0.970571	100.3
Camostat Mesilate	-0.291071	-0.00302777	0.770997	0.979613	92	-0.335126	-0.0037305	0.73753	0.970571	90.3
Camptothecin	0.00324681	3.377e-05	0.997409	0.979613	106.4	0.0822877	0.000916	0.934418	0.970571	115.1
Canagliflozin	-0.0188153	-0.00019572	0.984988	0.979613	100.4	-0.161776	-0.00180084	0.871482	0.970571	104.6
Candesartan	-0.14134	-0.00147024	0.887601	0.979613	93.2	0.114564	0.00127529	0.90879	0.970571	102.2
Candesartan Cilexetil	0.268383	0.00279177	0.788404	0.979613	96.8	0.317136	0.00353025	0.75114	0.970571	108.1
Canrenone	-0.0593402	-0.00061727	0.952681	0.979613	94	0.260272	0.00289725	0.794654	0.970571	111.1
Capecitabine	-0.33111	-0.00344426	0.740561	0.979613	91.2	0.240252	0.00267439	0.810135	0.970571	105.7
Capreomycin Sulfate	0.124932	0.00129956	0.900578	0.979613	96.4	-0.0430808	-0.00047956	0.965637	0.970571	99.8
Capsaicin	0.0591132	0.00061491	0.952862	0.979613	92.5	-0.0188961	-0.00021034	0.984924	0.970571	107.8
Captopril	0.0801932	0.00083418	0.936084	0.979613	96.2	-0.0893849	-0.000995	0.928776	0.970571	106.7
Carbadox	-0.20566	-0.00213931	0.837056	0.979613	90.4	-0.0111355	-0.00012396	0.991115	0.970571	95.1
Carbamazepine	0.0739021	0.00076874	0.941088	0.979613	94.3	0.0605283	0.00067378	0.951735	0.970571	101.4
Carbamoylcholine chloride	-0.0905848	-0.00094228	0.927823	0.979613	98.7	0.0690364	0.00076849	0.944961	0.970571	112.1
Carbazochrome sodium sulfonate (AC-17)	0.217724	0.0022648	0.827645	0.979613	94	0.196738	0.00219002	0.844032	0.970571	104.5
Carbenicillin, Disodium Salt	0.337773	0.00351358	0.735534	0.979613	100	0.0738088	0.00082161	0.941162	0.970571	107.2
Carbenoxolone disodium	0.00616633	6.414e-05	0.99508	0.979613	95	0.064305	0.00071582	0.948727	0.970571	102.1
Carbetocin	0.0499628	0.00051972	0.960152	0.979613	95.6	0.059715	0.00066473	0.952383	0.970571	108
Carbidopa	0.0415416	0.00043212	0.966864	0.979613	92.9	0.195959	0.00218134	0.844642	0.970571	104
Carbimazole	0.410244	0.00426743	0.681627	0.979613	96.7	0.481994	0.00536538	0.62981	0.970571	106.9
Carboplatin	-8.77202	-0.091248	0	5.74354e-17	2.7	-8.33458	-0.0927775	0	7.08523e-15	3.7
Carfilzomib (PR-171)	-8.68371	-0.0903294	0	1.07872e-16	2.1	-8.19942	-0.091273	0	1.32029e-14	2.2
Cariprazine	0.248354	0.00258342	0.80386	0.979613	96.4	0.215083	0.00239423	0.829703	0.970571	109.4
Carmofur	-0.0714823	-0.00074357	0.943014	0.979613	100.8	-0.0760525	-0.00084659	0.939377	0.970571	113.1
Carmustine	-0.232424	-0.00241771	0.816209	0.979613	90.9	-0.0687088	-0.00076484	0.945221	0.970571	103.9
Carprofen	-1.09882	-0.0114301	0.271847	0.979613	82.1	-0.206482	-0.00229848	0.836415	0.970571	87.9
Carteolol HCl	0.0883023	0.00091854	0.929636	0.979613	92.4	0.137334	0.00152875	0.890767	0.970571	103.1
Carvacrol	-0.0742498	-0.00077236	0.940812	0.979613	87.2	-0.387862	-0.00431753	0.698118	0.970571	81.6
Carvedilol	-0.0651646	-0.00067785	0.948043	0.979613	106.1	-0.114354	-0.00127295	0.908957	0.970571	109.2
Casanthranol	0.251222	0.00261325	0.801643	0.979613	96.8	0.179286	0.00199575	0.857713	0.970571	104.3
Caspofungin	0.071052	0.0007391	0.943356	0.979613	99.7	-0.217667	-0.00242298	0.827689	0.970571	107.1
Caspofungin Acetate	0.0249547	0.00025958	0.980091	0.979613	93.5	0.313651	0.00349145	0.753786	0.970571	105.2
Catharanthine	0.0159526	0.00016594	0.987272	0.979613	95.7	-0.389161	-0.004332	0.697157	0.970571	95.1
CB-5083	-0.0988749	-0.00102851	0.921238	0.979613	95.5	-0.229265	-0.0025521	0.818663	0.970571	102.6
Cediranib (AZD217)	0.19724	0.00205172	0.84364	0.979613	90.3	0.19672	0.00218982	0.844046	0.970571	96.7
Cefaclor	-0.0558669	-0.00058114	0.955448	0.979613	98.7	0.0151349	0.00016848	0.987925	0.970571	104.6
Cefadroxil (hydrate)	0.20401	0.00212214	0.838346	0.979613	102.7	0.624894	0.0069561	0.53204	0.970571	116
Cefazolin (sodium salt)	-0.115692	-0.00120344	0.907897	0.979613	92.9	0.274707	0.00305794	0.783541	0.970571	110.1
Cefdinir	0.0965593	0.00100443	0.923076	0.979613	96.9	0.177206	0.00197259	0.859347	0.970571	104.5
Cefditoren Pivoxil	-0.240845	-0.00250531	0.809675	0.979613	93.2	-0.0128381	-0.00014291	0.989757	0.970571	104.7
Cefepime Dihydrochloride Monohydrate	0.138441	0.00144009	0.889892	0.979613	98.9	0.356172	0.00396477	0.721712	0.970571	110.1
Cefixime	-0.264697	-0.00275342	0.791243	0.979613	95.9	-0.0393374	-0.00043789	0.968621	0.970571	105.3
Cefonicid (sodium salt)	-0.0139472	-0.00014508	0.988872	0.979613	95.8	0.114764	0.00127751	0.908632	0.970571	108.8
Cefoperazone	-0.0410946	-0.00042747	0.967221	0.979613	95.5	-0.122745	-0.00136636	0.902309	0.970571	101.1
Cefoselis Sulfate	0.416102	0.00432836	0.677335	0.979613	97.4	0.595323	0.00662691	0.551628	0.970571	108.2
Cefotaxime (sodium salt)	0.333428	0.00346837	0.738811	0.979613	98.2	-0.150456	-0.00167482	0.880405	0.970571	104.4
Cefoxitin (sodium salt)	-0.151574	-0.0015767	0.879523	0.979613	93.7	1.06811	0.0118898	0.285473	0.970571	119.1
Cefpodoxime Proxetil	0.047244	0.00049144	0.962319	0.979613	102.4	0.148532	0.0016534	0.881923	0.970571	115.5
Cefprozil	0.0828074	0.00086138	0.934005	0.979613	102.6	0.00313332	3.488e-05	0.9975	0.970571	114
Cefprozil hydrate	0.245534	0.00255408	0.806043	0.979613	95.4	0.392342	0.00436741	0.694805	0.970571	102.2
Cefsulodin (sodium salt)	-0.00393048	-4.089e-05	0.996864	0.979613	97	0.00723348	8.052e-05	0.994229	0.970571	106.3
Ceftazidime	0.104781	0.00108994	0.91655	0.979613	94.8	0.0178299	0.00019848	0.985775	0.970571	106.7
Ceftazidime	0.00072197	7.51e-06	0.999424	0.979613	98.4	-0.120849	-0.00134525	0.90381	0.970571	101.7
Ceftiofur HCl	0.110274	0.00114708	0.912192	0.979613	95.6	0.230705	0.00256813	0.817544	0.970571	105.5
Ceftriaxone Sodium Trihydrate	-0.0172967	-0.00017992	0.9862	0.979613	96.1	0.0158058	0.00017594	0.987389	0.970571	101.4
Celecoxib	0.12811	0.00133262	0.898062	0.979613	94.7	0.443197	0.00493351	0.657623	0.970571	113.2
Cellobiose	-0.0877645	-0.00091294	0.930064	0.979613	92.7	0.0422915	0.00047077	0.966266	0.970571	107.6
CEP-18770	-9.56623	-0.0995096	0	2.97747e-19	0.2	-7.94964	-0.0884925	0	6.62675e-14	-0.6
Cephalexin	-0.195145	-0.00202993	0.84528	0.979613	92.5	-0.0620765	-0.00069101	0.950502	0.970571	100.2
Cepharanthine	0.0103582	0.00010775	0.991735	0.979613	96.6	-0.136113	-0.00151516	0.891732	0.970571	102.1
Cesium chloride	0.11008	0.00114507	0.912346	0.979613	97	0.0289553	0.00032232	0.9769	0.970571	105
Cetirizine	-0.00187024	-1.945e-05	0.998508	0.979613	95.5	-0.0743427	-0.00082756	0.940738	0.970571	107.5
Cetirizine DiHCl	-0.141592	-0.00147287	0.887402	0.979613	94.7	0.0204205	0.00022731	0.983708	0.970571	102.5
Cetrimonium Bromide (CTAB)	0.146499	0.0015239	0.883528	0.979613	94.6	0.0745582	0.00082995	0.940566	0.970571	100
Cetrorelix	-0.136627	-0.00142122	0.891326	0.979613	101	-0.100643	-0.00112032	0.919834	0.970571	111.8
Cetylpyridinium Chloride	0.127961	0.00133108	0.89818	0.979613	95.7	0.044465	0.00049497	0.964534	0.970571	101.9
CH5424802	-0.116956	-0.0012166	0.906895	0.979613	96.3	-0.17319	-0.00192789	0.862502	0.970571	100
Chenodeoxycholic Acid	0.153703	0.00159884	0.877844	0.979613	91.8	0.96974	0.0107948	0.332176	0.970571	91.7
Chitosamine hydrochloride	0.0797434	0.0008295	0.936441	0.979613	94.3	-0.190503	-0.00212061	0.848915	0.970571	98.9
Chlorambucil	0.0945903	0.00098394	0.92464	0.979613	101	0.0861885	0.00095942	0.931317	0.970571	105.6
Chloramphenicol	0.0426517	0.00044367	0.965979	0.979613	97.4	-0.0243141	-0.00027066	0.980602	0.970571	106.1
Chlorcyclizine (hydrochloride)	0.0573092	0.00059614	0.954299	0.979613	102.1	-0.732847	-0.00815779	0.463652	0.970571	103.7
Chlorhexidine digluconate	0.280558	0.00291841	0.77905	0.979613	101.6	0.0889393	0.00099004	0.92913	0.970571	107.7
Chlorhexidine HCl	0.103076	0.00107222	0.917902	0.979613	95.4	0.108089	0.0012032	0.913925	0.970571	103.4
Chlormezanone	0.257957	0.00268331	0.79644	0.979613	94.8	1.06942	0.0119044	0.284881	0.970571	98.8
Chlorocresol	0.0496791	0.00051677	0.960378	0.979613	96	0.20709	0.00230525	0.83594	0.970571	106.7
Chlorogenic acid	-0.136768	-0.00142268	0.891214	0.979613	95.6	-0.972231	-0.0108225	0.330935	0.970571	92.1
Chloroquine diphosphate	-0.499108	-0.0051918	0.617703	0.979613	95.9	0.03378	0.00037603	0.973053	0.970571	109.3
Chlorothiazide	0.04436	0.00046144	0.964617	0.979613	99.2	-0.137479	-0.00153037	0.890652	0.970571	100.6
Chlorotrianisene	-0.0522276	-0.00054328	0.958347	0.979613	91.3	0.012736	0.00014177	0.989838	0.970571	105.2
Chloroxine	-0.00069655	-7.25e-06	0.999444	0.979613	88.9	0.328913	0.00366134	0.742221	0.970571	87.4
Chlorpheniramine Maleate	-0.385268	-0.00400762	0.700039	0.979613	90.8	-0.0744253	-0.00082848	0.940672	0.970571	101.5
Chlorpromazine HCl	0.155669	0.0016193	0.876294	0.979613	104.2	0.159596	0.00177656	0.873199	0.970571	113
Chlorpropamide	0.166584	0.00173284	0.867697	0.979613	96.2	0.0596501	0.000664	0.952434	0.970571	102.7
Chlorprothixene	-0.00615024	-6.398e-05	0.995093	0.979613	99.3	-0.0124161	-0.00013821	0.990094	0.970571	102.3
Chlorprothixene (hydrochloride)	-0.0623346	-0.00064841	0.950296	0.979613	104.5	-0.118465	-0.0013187	0.9057	0.970571	115.7
Chlorquinaldol	-3.51131	-0.0365252	0.00044591	0.0068336	57.2	-3.84337	-0.042783	0.00012136	0.00175882	53.6
Chlortalidone	0.0479303	0.00049858	0.961772	0.979613	100.2	-0.104655	-0.00116498	0.916649	0.970571	102.8
Chlortetracycline HCl	8.579e-05	8.9e-07	0.999932	0.979613	95.6	0.219505	0.00244345	0.826257	0.970571	105.9
Chlorzoxazone	0.0773654	0.00080477	0.938333	0.979613	97.1	0.306343	0.0034101	0.759343	0.970571	104.6
Cholic acid	-0.111339	-0.00115817	0.911347	0.979613	100.1	-0.12873	-0.00143298	0.897571	0.970571	106.1
Choline Chloride	-0.274322	-0.00285354	0.783837	0.979613	91.5	0.394398	0.00439029	0.693288	0.970571	96.2
Choline Fenofibrate	0.260396	0.00270868	0.794559	0.979613	101.5	-0.091381	-0.00101722	0.92719	0.970571	106.6
Chondroitin sulfate	-0.00374388	-3.894e-05	0.997013	0.979613	100.2	-0.243274	-0.00270803	0.807794	0.970571	102.8
Chromocarb	0.196895	0.00204813	0.84391	0.979613	99.2	0.106194	0.00118211	0.915429	0.970571	103.3
Ciclesonide	0.0365062	0.00037974	0.970879	0.979613	100.4	0.553024	0.00615606	0.580247	0.970571	113.3
Ciclopirox	-0.0053347	-5.549e-05	0.995744	0.979613	96	0.162792	0.00181214	0.870682	0.970571	107.5
Ciclopirox ethanolamine	0.135823	0.00141285	0.891961	0.979613	100.2	0.464597	0.00517172	0.64222	0.970571	107.3
Cidofovir	-0.178459	-0.00185636	0.858363	0.979613	93.9	-0.529948	-0.00589919	0.596148	0.970571	92.7
Cilastatin	0.106271	0.00110545	0.915367	0.979613	98.4	0.212616	0.00236677	0.831626	0.970571	105.6
Cilengitide	0.154828	0.00161055	0.876957	0.979613	97.5	0.159049	0.00177048	0.87363	0.970571	109.2
Cilnidipine	0.217049	0.00225778	0.82817	0.979613	104	0.143197	0.00159401	0.886135	0.970571	116.8
Cilomilast	-0.0614219	-0.00063892	0.951023	0.979613	95.4	0.169027	0.00188155	0.865775	0.970571	110.1
Cilostazol	-0.0383696	-0.00039913	0.969393	0.979613	98.1	-0.134812	-0.00150068	0.89276	0.970571	106.4
Cimetidine	-0.0652001	-0.00067822	0.948015	0.979613	93.8	-0.0364947	-0.00040625	0.970888	0.970571	102.3
Cinacalcet	0.0699009	0.00072712	0.944273	0.979613	94.4	0.447372	0.00497998	0.654607	0.970571	105.7
Cinacalcet HCl	0.0434927	0.00045242	0.965309	0.979613	95.3	0.0163998	0.00018256	0.986915	0.970571	103
Cinchonidine	0.00628112	6.534e-05	0.994988	0.979613	94.7	0.313545	0.00349027	0.753867	0.970571	106.7
Cinchophen	-0.0726437	-0.00075565	0.94209	0.979613	94.6	-0.0679862	-0.0007568	0.945797	0.970571	100.8
Cinepazide maleate	0.47812	0.00497348	0.632565	0.979613	92.1	1.29009	0.0143608	0.197018	0.970571	99.5
Cinnamic acid	0.0240417	0.00025009	0.980819	0.979613	94.2	0.136092	0.00151493	0.891748	0.970571	104.2
Cinnarizine	0.0931904	0.00096938	0.925752	0.979613	98.7	-0.327177	-0.00364202	0.743534	0.970571	98.5
Ciprofibrate	0.141025	0.00146696	0.88785	0.979613	92.9	0.498743	0.00555183	0.61796	0.970571	110.1
Ciprofloxacin (hydrochloride)	-0.0375063	-0.00039015	0.970081	0.979613	93.1	0.11514	0.0012817	0.908334	0.970571	102.7
cis-aconitate	0.111812	0.00116309	0.910972	0.979613	94.2	-0.25542	-0.00284325	0.798398	0.970571	97.5
cis-Anethol	0.203934	0.00212136	0.838405	0.979613	95.3	0.0618397	0.00068838	0.95069	0.970571	89.6
Cisapride	0.0150244	0.00015629	0.988013	0.979613	92.8	0.664945	0.00740192	0.506086	0.970571	105.3
Cisatracurium Besylate	0.0151501	0.00015759	0.987912	0.979613	99.1	-1.49619	-0.0166551	0.134604	0.970571	72.6
Cisplatin	-0.0110082	-0.00011451	0.991217	0.979613	93.2	-0.101737	-0.00113249	0.918966	0.970571	102.3
Citalopram hydrobromide	0.111827	0.00116324	0.910961	0.979613	102.8	0.271952	0.00302727	0.785659	0.970571	109.5
Citicoline (sodium salt)	-0.0891931	-0.0009278	0.928928	0.979613	92.1	-0.0768994	-0.00085602	0.938704	0.970571	99.2
Citric acid	-0.112846	-0.00117384	0.910153	0.979613	103.7	0.0886774	0.00098712	0.929338	0.970571	115.8
Cladribine	-9.26416	-0.0963673	0	1.46025e-18	1.1	-8.50051	-0.0946246	0	2.68705e-15	4.6
Clarithromycin	-0.00080363	-8.36e-06	0.999359	0.979613	98.4	-0.207107	-0.00230544	0.835927	0.970571	108.7
Clemastine Fumarate	0.263767	0.00274375	0.791959	0.979613	96.8	0.0617031	0.00068686	0.950799	0.970571	102.9
Clemizole hydrochloride	0.170476	0.00177332	0.864636	0.979613	93.6	0.506333	0.00563632	0.612623	0.970571	104.5
Clenbuterol (hydrochloride)	0.0677023	0.00070425	0.946023	0.979613	101.5	0.0428283	0.00047675	0.965838	0.970571	100.5
Clevidipine Butyrate	0.077077	0.00080177	0.938562	0.979613	97.4	0.295619	0.00329072	0.767521	0.970571	107.1
Climbazole	-0.10098	-0.00105041	0.919566	0.979613	92.9	-0.160805	-0.00179002	0.872247	0.970571	97.8
Clindamycin	0.0558208	0.00058066	0.955485	0.979613	95.8	-0.111026	-0.0012359	0.911596	0.970571	100.7
Clindamycin HCl	0.053712	0.00055872	0.957165	0.979613	90.2	0.57446	0.00639468	0.565657	0.970571	94.1
Clindamycin Phosphate	0.0119541	0.00012435	0.990462	0.979613	95.3	-0.238856	-0.00265886	0.811217	0.970571	99.8
Clobetasol propionate	-8.48348	-0.0882466	0	5.08472e-16	2.6	-6.52867	-0.0726748	0	1.13345e-09	3.2
Clodronate Disodium	0.0888541	0.00092428	0.929198	0.979613	97.2	0.30366	0.00338024	0.761387	0.970571	108.7
Clofarabine	-9.30728	-0.0968159	0	1.05639e-18	2.3	-8.78047	-0.097741	0	1.03814e-15	2.1
Clofazimine	0.0928352	0.00096569	0.926034	0.979613	96.3	-0.253276	-0.00281938	0.800055	0.970571	99.5
Clofibrate	0.354802	0.00369071	0.722738	0.979613	100.4	0.241564	0.002689	0.809118	0.970571	107.9
Clofibric Acid	-0.0889081	-0.00092484	0.929155	0.979613	93.5	0.0897373	0.00099892	0.928496	0.970571	103.8
Clomiphene citrate	-0.312446	-0.00325012	0.754701	0.979613	96.6	-3.98881	-0.044402	6.641e-05	0.000977227	52.1
Clomipramine HCl	0.395406	0.00411308	0.692543	0.979613	95.3	0.0170241	0.00018951	0.986417	0.970571	100.3
Clonidine HCl	-0.0313197	-0.00032579	0.975015	0.979613	104.7	-0.337412	-0.00375595	0.735806	0.970571	106.1
Clopidogrel	0.22765	0.00236805	0.819918	0.979613	99.5	0.0381594	0.00042478	0.969561	0.970571	106.5
Clorgyline (hydrochloride)	0.233653	0.0024305	0.815254	0.979613	93.8	-0.0230965	-0.0002571	0.981573	0.970571	105.2
Clorprenaline HCL	-0.094897	-0.00098713	0.924397	0.979613	95.5	-0.176822	-0.00196832	0.859648	0.970571	101.7
Clorsulon	-2.38918	-0.0248526	0.0168862	0.229623	65.4	-1.78481	-0.0198679	0.0742919	0.802982	65.2
Closantel	-0.0645888	-0.00067186	0.948501	0.979613	96.4	0.0710602	0.00079102	0.94335	0.970571	102.4
Closantel Sodium	-1.72907	-0.0179861	0.083796	0.979613	76.8	-0.0917277	-0.00102108	0.926914	0.970571	80.8
Clotrimazole	0.0191192	0.00019888	0.984746	0.979613	97.7	0.390473	0.00434661	0.696187	0.970571	101.6
Cloxacillin Sodium	-0.433631	-0.0045107	0.664556	0.979613	86.4	-0.558135	-0.00621295	0.576752	0.970571	80.1
Clozapine	-7.58315	-0.0788812	0	6.38461e-13	9.7	-3.0989	-0.0344958	0.0019424	0.0258056	71.1
CO-1686 (AVL-301)	-1.183	-0.0123057	0.23681	0.979613	77.7	-1.60354	-0.01785	0.108816	0.970571	77.3
Cobicistat (GS-9350)	0.0459907	0.0004784	0.963318	0.979613	92.3	0.191104	0.0021273	0.848444	0.970571	106.5
Cobimetinib	-2.2091	-0.0229794	0.0271675	0.366847	75.6	-4.97627	-0.0553941	6.5e-07	1.01645e-05	42.8
Coenzyme Q10	-0.169893	-0.00176725	0.865094	0.979613	92.7	-0.119629	-0.00133166	0.904777	0.970571	103.9
Colchicine	-8.99464	-0.0935637	0	1.11626e-17	1.6	-8.24289	-0.0917569	0	1.15622e-14	2
Colistin Sulfate	-0.487977	-0.00507602	0.625566	0.979613	92.4	0.555633	0.0061851	0.578462	0.970571	99.7
Conivaptan HCl	-0.149027	-0.0015502	0.881533	0.979613	93.6	0.34263	0.00381403	0.731877	0.970571	102.8
Corticosterone	-1.18067	-0.0122815	0.237736	0.979613	86.7	-2.77897	-0.0309345	0.00545308	0.0686334	76.9
Cortisone acetate	0.469129	0.00487996	0.638977	0.979613	95.8	1.08443	0.0120714	0.278176	0.970571	100
Costundide	0.0533648	0.00055511	0.957441	0.979613	94.6	0.166132	0.00184932	0.868053	0.970571	104.3
Costunolide	-0.086542	-0.00090022	0.931036	0.979613	94.5	-2.69536	-0.0300038	0.00703126	0.0873474	70.5
Coumarin	-0.00473965	-4.93e-05	0.996218	0.979613	99.2	0.302071	0.00336255	0.762598	0.970571	110.7
CP-945598 HCl	0.158554	0.0016493	0.87402	0.979613	101.2	0.224568	0.00249981	0.822315	0.970571	115
CP21R7	-8.56521	-0.0890968	0	2.70522e-16	5.7	-8.28094	-0.0921804	0	9.35165e-15	7
Creatinine	-0.0857614	-0.0008921	0.931656	0.979613	94.9	0.327772	0.00364863	0.743084	0.970571	96.6
Crenolanib (CP-868596)	0.0627249	0.00065248	0.949986	0.979613	99.9	0.432274	0.00481192	0.665542	0.970571	112.5
Crizotinib hydrochloride	-7.32323	-0.0761775	0	4.4096e-12	25.9	-7.13883	-0.0794668	0	1.81901e-11	15.5
Cromolyn sodium	0.0301666	0.0003138	0.975934	0.979613	93.6	0.428163	0.00476615	0.668533	0.970571	99
Crotaline	-0.187102	-0.00194627	0.851581	0.979613	95.1	-0.403385	-0.00449033	0.686665	0.970571	96.9
Crotamiton	-0.0205045	-0.00021329	0.983641	0.979613	99.2	-0.131934	-0.00146864	0.895037	0.970571	103.9
Crystal Violet	-8.94405	-0.0930375	0	1.60981e-17	-3.5	-7.44358	-0.0828592	0	2.0377e-12	-3.2
CUDC-101	0.0108784	0.00011316	0.99132	0.979613	102	0.314548	0.00350144	0.753105	0.970571	119
Curculigoside	-0.128928	-0.00134113	0.897415	0.979613	92.4	-0.00405039	-4.509e-05	0.996768	0.970571	101.7
Curcumin	-0.0181325	-0.00018862	0.985533	0.979613	96.3	0.527049	0.00586691	0.59816	0.970571	112.2
CX-4945 (Silmitasertib)	0.0324617	0.00033767	0.974104	0.979613	97.6	0.0115596	0.00012868	0.990777	0.970571	107
Cyclamic acid	0.0243839	0.00025365	0.980546	0.979613	93.2	0.701042	0.00780375	0.483277	0.970571	97
Cyclandelate	0.0152341	0.00015847	0.987845	0.979613	94.4	0.0954292	0.00106228	0.923974	0.970571	91.8
Cyclo(RGDyK)	-0.45079	-0.00468919	0.652141	0.979613	90.2	-0.230813	-0.00256933	0.81746	0.970571	102.2
Cyclobenzaprine HCl	0.0183933	0.00019133	0.985325	0.979613	91.4	0.081436	0.00090652	0.935095	0.970571	105.3
Cyclophosphamide	0.346408	0.00360339	0.729036	0.979613	100	0.449769	0.00500667	0.652877	0.970571	111.2
Cyclophosphamide monohydrate	0.118015	0.00122761	0.906056	0.979613	95.7	-0.106064	-0.00118067	0.915532	0.970571	108.8
Cyclosporin A	0.216413	0.00225117	0.828666	0.979613	93	-0.254748	-0.00283576	0.798918	0.970571	89.2
Cyclosporine	-4.66621	-0.0485387	3.07e-06	4.85597e-05	51.5	-7.70245	-0.0857409	0	3.36006e-13	7.1
Cyproheptadine hydrochloride	0.335626	0.00349124	0.737153	0.979613	102.9	-0.249988	-0.00278277	0.802597	0.970571	108.8
Cyproterone Acetate	0.0548535	0.0005706	0.956255	0.979613	94.7	0.0896434	0.00099788	0.928571	0.970571	101.4
Cyromazine	0.18042	0.00187676	0.856823	0.979613	100	0.539595	0.00600657	0.589476	0.970571	108.8
Cysteamine HCl	0.00441831	4.596e-05	0.996475	0.979613	95.6	-0.0530923	-0.000591	0.957658	0.970571	92.2
Cytarabine	-9.19798	-0.0956789	0	2.38272e-18	-0.4	-7.943	-0.0884186	0	6.74185e-14	-1.5
Cytarabine hydrochloride	0.228106	0.0023728	0.819564	0.979613	100.6	-0.0808737	-0.00090026	0.935542	0.970571	102.7
Cytidine	0.133103	0.00138456	0.894112	0.979613	94.1	0.124697	0.00138808	0.900763	0.970571	99.8
Cytisine	-0.0770119	-0.00080109	0.938614	0.979613	95.1	-0.00224027	-2.494e-05	0.998213	0.970571	106.8
D-(-)-Salicin	0.0516519	0.00053729	0.958806	0.979613	94.3	-0.0947667	-0.00105491	0.9245	0.970571	102.2
D-(+)-Raffinose (hydrate)	0.0596153	0.00062013	0.952462	0.979613	103	0.166988	0.00185885	0.867379	0.970571	117.9
D-(−)-Fructose	0.142971	0.0014872	0.886313	0.979613	96	0.330989	0.00368444	0.740653	0.970571	106.9
D-Cycloserine	0.172888	0.00179841	0.86274	0.979613	97.4	-0.0646439	-0.00071959	0.948458	0.970571	92.7
D-Glutamine	-0.0761887	-0.00079253	0.939269	0.979613	93	-0.0267724	-0.00029802	0.978641	0.970571	104.7
D-Mannitol	-0.68185	-0.00709272	0.495334	0.979613	90	-0.973209	-0.0108334	0.33045	0.970571	92.1
Dabigatran etexilate mesylate	0.324487	0.00337537	0.745569	0.979613	98.4	-0.906304	-0.0100886	0.364775	0.970571	93.9
Dabrafenib (GSK2118436)	-0.180889	-0.00188164	0.856455	0.979613	92.9	-0.790203	-0.00879625	0.429409	0.970571	91.3
Dabrafenib Mesylate (GSK-2118436)	-8.683	-0.090322	0	1.07872e-16	7.2	-8.20461	-0.0913307	0	1.30174e-14	0.9
Dacarbazine	-0.395011	-0.00410897	0.692835	0.979613	89.1	-0.0690459	-0.00076859	0.944953	0.970571	91.8
Daclatasvir (BMS-790052)	0.344556	0.00358412	0.730429	0.979613	97.1	0.342955	0.00381765	0.731633	0.970571	100.1
Dacomitinib (PF299804, PF299)	-0.0569232	-0.00059213	0.954606	0.979613	93.6	-0.222849	-0.00248067	0.823653	0.970571	99
Daidzein	0.0420102	0.000437	0.966491	0.979613	91.7	-0.102582	-0.0011419	0.918295	0.970571	96.4
Daminozide	0.146075	0.0015195	0.883862	0.979613	100.2	0.182065	0.00202668	0.855532	0.970571	108
Danazol	-0.194166	-0.00201975	0.846046	0.979613	93.6	-0.128188	-0.00142694	0.898	0.970571	108.1
Danoprevir (RG7227)	0.0469755	0.00048865	0.962533	0.979613	101.8	-0.132326	-0.001473	0.894727	0.970571	107.5
Dantrolene, sodium salt	-0.100348	-0.00104383	0.920068	0.979613	95.2	0.0261225	0.00029079	0.97916	0.970571	105.1
Dapagliflozin	-1.45474	-0.0151325	0.14574	0.979613	81.9	-2.46101	-0.027395	0.0138548	0.163615	63.8
Dapoxetine HCl	0.229701	0.00238938	0.818324	0.979613	93.6	-0.0799679	-0.00089017	0.936263	0.970571	96.6
Dapsone	0.0585055	0.00060858	0.953346	0.979613	104.3	0.275411	0.00306577	0.783001	0.970571	114.7
DAPT (GSI-IX)	-0.0315314	-0.00032799	0.974846	0.979613	106.7	0.608749	0.00677637	0.542691	0.970571	116.4
Daptomycin	0.0643788	0.00066968	0.948669	0.979613	100	0.0266471	0.00029663	0.978741	0.970571	104.8
Darifenacin HBr	-0.00116089	-1.208e-05	0.999074	0.979613	95.3	-0.224987	-0.00250447	0.821989	0.970571	98.4
Darunavir	-0.0912795	-0.0009495	0.92727	0.979613	98.9	0.120169	0.00133768	0.904349	0.970571	108.8
Darunavir Ethanolate	-0.38408	-0.00399527	0.700919	0.979613	100.8	-0.306473	-0.00341154	0.759245	0.970571	109.5
Dasatinib (BMS-354825)	-3.9989	-0.0415972	6.364e-05	0.000983047	51.4	-5.71933	-0.0636655	1e-08	1.69091e-07	32.7
Dasatinib Monohydrate	-5.94965	-0.0618892	0	4.39732e-08	48.1	-6.20983	-0.0691255	0	8.82396e-09	34.4
Daunorubicin HCl	-8.59492	-0.0894058	0	2.204e-16	0.9	-7.73453	-0.086098	0	2.71982e-13	0.4
DCA	0.00111267	1.157e-05	0.999112	0.979613	99.2	0.0307082	0.00034183	0.975502	0.970571	113.3
Decamethonium Bromide	0.031414	0.00032677	0.974939	0.979613	98.1	0.0239075	0.00026613	0.980926	0.970571	100.9
Decitabine (NSC127716, 5AZA-CdR)	-6.48872	-0.0674968	0	1.50594e-09	25.2	-7.05618	-0.0785468	0	3.27417e-11	17.9
Defactinib	0.0391235	0.00040697	0.968792	0.979613	99.3	-0.0506983	-0.00056435	0.959566	0.970571	106.4
Deferasirox	0.15219	0.00158311	0.879037	0.979613	104	0.1215	0.0013525	0.903295	0.970571	110.6
Deferiprone	0.0181483	0.00018878	0.985521	0.979613	96.9	0.239265	0.00266341	0.8109	0.970571	98.6
Deferoxamine mesylate	-0.486948	-0.00506531	0.626295	0.979613	87.8	-0.986147	-0.0109774	0.324061	0.970571	86.9
Deflazacort	-8.18885	-0.0851818	0	5.59608e-15	6	-7.56004	-0.0841556	0	8.86094e-13	4.7
Dehydroandrographolide	0.341252	0.00354976	0.732914	0.979613	100.7	0.0502583	0.00055946	0.959917	0.970571	100.2
Dehydrocostus Lactone	-0.198659	-0.00206649	0.842529	0.979613	91	-0.295056	-0.00328445	0.767951	0.970571	86.8
Dehydroepiandrosterone (DHEA)	-0.107956	-0.00112298	0.91403	0.979613	95.8	0.0626108	0.00069696	0.950076	0.970571	102.8
delta-Gluconolactone	0.144118	0.00149914	0.885407	0.979613	98.4	0.174232	0.00193949	0.861683	0.970571	108.3
Deoxyarbutin	0.158625	0.00165005	0.873964	0.979613	89.3	0.0119248	0.00013274	0.990486	0.970571	96.3
Deoxycholic acid	0.155927	0.00162198	0.87609	0.979613	101.8	-0.0254175	-0.00028294	0.979722	0.970571	109.9
Deoxycorticosterone acetate	-0.017764	-0.00018478	0.985827	0.979613	95.5	-0.177697	-0.00197805	0.858961	0.970571	91.2
Desipramine hydrochloride	0.159355	0.00165763	0.873389	0.979613	105.5	-0.226943	-0.00252625	0.820468	0.970571	111.5
Desloratadine	0.0359772	0.00037424	0.971301	0.979613	94.4	0.0225821	0.00025138	0.981984	0.970571	103.5
Desmopressin	-0.125716	-0.00130772	0.899956	0.979613	100.7	0.0569471	0.00063391	0.954587	0.970571	105.7
Desogestrel	0.0761542	0.00079217	0.939296	0.979613	103.8	0.0594399	0.00066166	0.952602	0.970571	112.5
Desonide	-0.419419	-0.00436287	0.67491	0.979613	99.8	0.263562	0.00293388	0.792117	0.970571	107.9
Desvenlafaxine	0.346982	0.00360936	0.728605	0.979613	91.4	0.381119	0.00424247	0.703115	0.970571	102.1
Desvenlafaxine Succinate	0.133717	0.00139095	0.893626	0.979613	94	0.0327685	0.00036477	0.973859	0.970571	95.1
Detomidine HCl	0.209686	0.00218119	0.833912	0.979613	103.8	0.0380153	0.00042317	0.969676	0.970571	102.6
Dexamethasone (DHAP)	-8.75709	-0.0910927	0	6.34234e-17	2.9	-8.05591	-0.0896755	0	3.20607e-14	2
Dexamethasone acetate	-8.58292	-0.089281	0	2.38128e-16	2.2	-7.90963	-0.0880471	0	8.51498e-14	1.4
Dexlansoprazole	0.175942	0.00183017	0.86034	0.979613	96.6	-0.107867	-0.00120073	0.914101	0.970571	92
Dexmedetomidine	-0.133652	-0.00139027	0.893678	0.979613	102.2	-0.709969	-0.00790311	0.477724	0.970571	99.6
Dexmedetomidine HCl	-0.0884853	-0.00092044	0.929491	0.979613	99	-0.722176	-0.008039	0.470186	0.970571	92.9
Dexpanthenol	-0.427997	-0.0044521	0.668653	0.979613	95.4	-0.0893039	-0.0009941	0.92884	0.970571	106.6
Dexrazoxane	-0.105603	-0.0010985	0.915897	0.979613	96.6	-0.085188	-0.00094828	0.932112	0.970571	109.3
Dexrazoxane HCl (ICRF-187, ADR-529)	0.354496	0.00368753	0.722967	0.979613	97.1	0.418446	0.00465799	0.675621	0.970571	103.9
Dextrose (D-glucose)	-0.119192	-0.00123986	0.905123	0.979613	95.9	-0.123633	-0.00137623	0.901606	0.970571	100.7
Diacerein	0.0731145	0.00076055	0.941715	0.979613	97.6	-0.129875	-0.00144572	0.896666	0.970571	93
Diazoxide	0.0341416	0.00035515	0.972764	0.979613	101	0.436298	0.00485671	0.662621	0.970571	109.8
Dibenzothiophene	0.0516256	0.00053702	0.958827	0.979613	98	0.0558617	0.00062183	0.955452	0.970571	93
Dibucaine	-0.153038	-0.00159193	0.878368	0.979613	103.8	-0.53354	-0.00593917	0.59366	0.970571	106.1
Dibucaine (Cinchocaine) HCl	0.159322	0.00165729	0.873415	0.979613	98	0.097491	0.00108523	0.922337	0.970571	104.1
Dibutyryl-cAMP, sodium salt	0.127385	0.00132508	0.898636	0.979613	100.4	-0.0767961	-0.00085487	0.938786	0.970571	102.1
Dichlorphenamide	0.0281453	0.00029277	0.977546	0.979613	98.4	-0.0197274	-0.0002196	0.984261	0.970571	102.9
Diclazuril	0.116754	0.00121449	0.907055	0.979613	91.7	0.150383	0.00167401	0.880462	0.970571	102.3
Diclofenac	0.00779381	8.107e-05	0.993782	0.979613	96.5	0.282335	0.00314285	0.777686	0.970571	110.1
Diclofenac Diethylamine	0.274009	0.00285029	0.784077	0.979613	93.6	0.143737	0.00160003	0.885708	0.970571	102.3
Diclofenac Potassium	0.172789	0.00179738	0.862818	0.979613	93.3	-0.0728556	-0.000811	0.941921	0.970571	99.1
Diclofenac Sodium	-0.0404361	-0.00042062	0.967745	0.979613	98	0.101153	0.001126	0.919429	0.970571	101.4
Dicyclomine HCl	0.132104	0.00137417	0.894902	0.979613	99.5	0.0146697	0.0001633	0.988296	0.970571	103.7
Didanosine	-0.121026	-0.00125894	0.90367	0.979613	98.4	-0.21627	-0.00240744	0.828777	0.970571	100.3
Dienogest	0.233326	0.0024271	0.815508	0.979613	100.7	0.369298	0.00411089	0.711905	0.970571	106
Diethylstilbestrol	0.0904719	0.0009411	0.927912	0.979613	97.2	-0.114835	-0.0012783	0.908576	0.970571	104.1
Difloxacin HCl	0.0830792	0.0008642	0.933789	0.979613	101.8	0.0358914	0.00039953	0.971369	0.970571	103.7
Diflunisal	-0.0453237	-0.00047146	0.963849	0.979613	98	-0.00115619	-1.287e-05	0.999077	0.970571	104.2
Difluprednate	-0.0226165	-0.00023526	0.981956	0.979613	105.1	-0.01033	-0.00011499	0.991758	0.970571	108.2
Digoxin	-0.056807	-0.00059092	0.954699	0.979613	91.4	-0.242378	-0.00269806	0.808487	0.970571	100.5
Dihydroartemisinin	-0.180585	-0.00187847	0.856693	0.979613	97	0.0638699	0.00071098	0.949074	0.970571	106.6
Dihydrotestosterone(DHT)	-0.293158	-0.00304948	0.769401	0.979613	93.1	-0.194613	-0.00216636	0.845696	0.970571	104
Diltiazem HCl	-0.315741	-0.00328439	0.752199	0.979613	93.7	0.116042	0.00129173	0.90762	0.970571	106.5
Dimesna	-0.0286058	-0.00029756	0.977179	0.979613	90.8	0.148601	0.00165417	0.881869	0.970571	106.2
Dimethyl Fumarate	-0.13348	-0.00138848	0.893814	0.979613	90.1	0.0729656	0.00081223	0.941834	0.970571	100.2
Diminazene Aceturate	0.0265404	0.00027608	0.978826	0.979613	103.4	0.0447447	0.00049808	0.964311	0.970571	112.5
Dinaciclib (SCH727965)	0.180883	0.00188157	0.85646	0.979613	103.4	0.0420753	0.00046837	0.966439	0.970571	103.9
Diosimin	-0.245074	-0.0025493	0.806399	0.979613	96.1	0.176476	0.00196446	0.85992	0.970571	108.5
Diosmetin	0.11059	0.00115037	0.911942	0.979613	92.7	0.187361	0.00208564	0.851377	0.970571	107.2
Diperodon HCl	0.331105	0.00344421	0.740565	0.979613	104.1	0.469058	0.00522138	0.639028	0.970571	106.4
Diphemanil Methylsulfate	0.136809	0.00142311	0.891181	0.979613	100.9	0.239858	0.00267001	0.810441	0.970571	105.4
Diphenhydramine HCl	-0.186498	-0.00193998	0.852054	0.979613	90.1	0.116479	0.0012966	0.907273	0.970571	100.7
Diphenidol HCl	-0.0821459	-0.0008545	0.934531	0.979613	98.8	-0.0870922	-0.00096948	0.930598	0.970571	101.4
Diphenylpyraline HCl	-0.415278	-0.00431979	0.677938	0.979613	94	-0.704645	-0.00784385	0.481031	0.970571	95.1
Dipyridamole	-0.0287255	-0.00029881	0.977084	0.979613	93.2	-0.014413	-0.00016044	0.9885	0.970571	100.9
Dirithromycin	-0.209016	-0.00217422	0.834436	0.979613	99.4	0.0812965	0.00090496	0.935206	0.970571	109.9
Disulfiram	0.345175	0.00359057	0.729963	0.979613	100.4	0.497038	0.00553284	0.619163	0.970571	108.3
Divalproex Sodium	0.0582605	0.00060604	0.953541	0.979613	95.4	0.0677441	0.0007541	0.945989	0.970571	103.8
DL-Carnitine HCl	0.253041	0.00263218	0.800236	0.979613	95.6	-0.283428	-0.00315502	0.776849	0.970571	89
DL-Serine	0.30089	0.00312991	0.763498	0.979613	95.3	0.00389787	4.339e-05	0.99689	0.970571	89.9
DL-α-Difluoromethylornithine (hydrochloride hydrate)	-0.162601	-0.0016914	0.870833	0.979613	97.6	0.0230162	0.00025621	0.981637	0.970571	114.3
DL-α-Lipoic Acid	-0.0587839	-0.00061148	0.953124	0.979613	94.7	-0.288264	-0.00320885	0.773145	0.970571	102.5
DL-α-Tocopherol	0.185325	0.00192779	0.852974	0.979613	96.5	0.351536	0.00391317	0.725186	0.970571	109.3
Docetaxel	-9.5714	-0.0995633	0	2.97747e-19	1.7	-8.33474	-0.0927793	0	7.08523e-15	0.8
Docetaxel Trihydrate	0.388597	0.00404225	0.697574	0.979613	99.5	0.429772	0.00478407	0.667361	0.970571	108.7
Docosahexaenoic Acid	-0.0293673	-0.00030548	0.976572	0.979613	95	-0.160319	-0.00178461	0.87263	0.970571	102.4
Docosanol (Abreua)	-0.711779	-0.00740405	0.476602	0.979613	91	-0.378381	-0.00421199	0.705148	0.970571	101.7
Dofetilide	-0.00320648	-3.335e-05	0.997442	0.979613	100.4	-0.126246	-0.00140533	0.899537	0.970571	105.8
Dolasetron	-0.213909	-0.00222512	0.830618	0.979613	93.9	0.207742	0.0023125	0.835431	0.970571	100.7
Domiphen Bromide	-7.69314	-0.0800253	0	2.7448e-13	29.7	-8.60945	-0.0958372	0	2.00643e-15	1.4
Domperidone	0.266296	0.00277006	0.790011	0.979613	105.1	0.0844851	0.00094046	0.932671	0.970571	112.4
Donepezil HCl	0.0670407	0.00069737	0.946549	0.979613	98.6	0.31043	0.00345559	0.756234	0.970571	103.9
Dopamine HCl	0.154505	0.00160719	0.877211	0.979613	103.5	-0.436498	-0.00485894	0.662475	0.970571	105.3
Doramectin	-0.456045	-0.00474386	0.648357	0.979613	88.9	-0.800391	-0.00890966	0.423485	0.970571	91.3
Doripenem	0.0137053	0.00014257	0.989065	0.979613	96.5	0.0630337	0.00070167	0.94974	0.970571	104.2
Doripenem Hydrate	0.42678	0.00443943	0.66954	0.979613	92.1	0.438102	0.0048768	0.661312	0.970571	106.6
Dorzolamide HCl	0.337167	0.00350726	0.735991	0.979613	106.6	0.238226	0.00265185	0.811705	0.970571	103.3
Dovitinib (TKI-258, CHIR-258)	-6.78239	-0.0705515	0	2.09401e-10	30.3	-7.73138	-0.0860629	0	2.75043e-13	13.4
Dovitinib (TKI258) Lactate	0.294965	0.00306827	0.768021	0.979613	95.1	0.14201	0.0015808	0.887072	0.970571	104.4
Dovitinib Dilactic acid	-6.30629	-0.0655991	0	4.88385e-09	63.6	-0.124785	-0.00138906	0.900694	0.970571	106.2
Doxapram HCl	0.208551	0.00216938	0.834799	0.979613	103.9	0.338262	0.00376541	0.735166	0.970571	112.7
Doxazosin Mesylate	-0.142217	-0.00147937	0.886909	0.979613	92.6	-0.230446	-0.00256524	0.817746	0.970571	103.1
Doxepin (hydrochloride)	-0.0188226	-0.0001958	0.984983	0.979613	90.5	-0.128107	-0.00142604	0.898065	0.970571	99.6
Doxercalciferol	-0.242859	-0.00252626	0.808115	0.979613	95.1	-2.61685	-0.0291299	0.00887444	0.108138	71.4
Doxifluridine	-0.138782	-0.00144363	0.889623	0.979613	97.6	-0.204285	-0.00227402	0.838131	0.970571	103.5
Doxofylline	0.140092	0.00145726	0.888587	0.979613	104	0.0926982	0.00103188	0.926143	0.970571	112
Doxorubicin	-9.28384	-0.0965721	0	1.26264e-18	0.9	-8.46463	-0.0942252	0	3.01142e-15	1.5
Doxorubicin (Adriamycin) HCl	-8.82657	-0.0918154	0	3.78946e-17	1.9	-7.4872	-0.0833448	0	1.51235e-12	1.9
Doxycycline HCl	-0.265163	-0.00275827	0.790884	0.979613	99.3	0.274411	0.00305464	0.783769	0.970571	108.6
Doxycycline hyclate	0.438685	0.00456328	0.66089	0.979613	107	-0.0560959	-0.00062444	0.955265	0.970571	116.6
Doxylamine Succinate	0.0278943	0.00029016	0.977746	0.979613	104.4	-0.119394	-0.00132905	0.904963	0.970571	110.5
Dronedarone	0.381726	0.00397078	0.702664	0.979613	95.7	0.333448	0.00371183	0.738796	0.970571	104.8
Dronedarone HCl	0.0902662	0.00093896	0.928076	0.979613	95.9	-6.838e-05	-7.6e-07	0.999945	0.970571	98.3
Droperidol	0.382948	0.00398349	0.701759	0.979613	107	0.45076	0.0050177	0.652163	0.970571	118.1
Dropropizine	0.0534598	0.0005561	0.957366	0.979613	103.4	-0.0710773	-0.00079121	0.943336	0.970571	111.9
Drospirenone	-0.0406313	-0.00042265	0.96759	0.979613	93.9	-0.198502	-0.00220965	0.842652	0.970571	100.7
Duloxetine HCl	-0.0503279	-0.00052352	0.959861	0.979613	101.1	0.202189	0.00225069	0.839769	0.970571	108.5
Dutasteride	-8.71148	-0.0906182	0	8.77534e-17	2.7	-8.21914	-0.0914924	0	1.22542e-14	2.4
Dyclonine HCl	-0.0268296	-0.00027909	0.978596	0.979613	91.5	-0.173589	-0.00193233	0.862188	0.970571	94
Dydrogesterone	-0.157422	-0.00163752	0.874913	0.979613	100.8	-0.0481609	-0.00053611	0.961588	0.970571	111.6
Dyphylline	0.379694	0.00394964	0.704173	0.979613	98.8	0.313463	0.00348935	0.753929	0.970571	105
E 64d	0.371598	0.00386543	0.710192	0.979613	90.5	0.430976	0.00479747	0.666485	0.970571	103.7
Ebastine	-0.0917094	-0.00095398	0.926929	0.979613	103.9	-0.151659	-0.00168821	0.879456	0.970571	109.6
Echinacoside	0.14825	0.00154213	0.882145	0.979613	103.7	0.0735381	0.0008186	0.941378	0.970571	106.5
Econazole nitrate	0.320403	0.00333289	0.748663	0.979613	93.3	-0.366335	-0.00407791	0.714115	0.970571	91.7
Edaravone	0.243264	0.00253048	0.807801	0.979613	101.7	0.388112	0.00432032	0.697933	0.970571	109
Edoxaban	-6.51065	-0.0677248	0	1.31353e-09	26.5	-6.05368	-0.0673873	0	2.31496e-08	61.2
Edoxaban tosylate monohydrate	0.240891	0.00250579	0.80964	0.979613	98.9	0.219563	0.00244409	0.826212	0.970571	109.8
Edrophonium (chloride)	-0.0847131	-0.0008812	0.932489	0.979613	90.1	-0.107608	-0.00119785	0.914307	0.970571	103.5
Efaproxiral Sodium	0.202581	0.00210729	0.839462	0.979613	107.1	-0.248973	-0.00277148	0.803381	0.970571	107.9
Efavirenz	0.0956612	0.00099508	0.92379	0.979613	95	-0.0439398	-0.00048912	0.964952	0.970571	101.7
Efinaconazole	0.0532386	0.0005538	0.957542	0.979613	103.7	0.330213	0.00367581	0.741239	0.970571	110.5
Eicosapentaenoic Acid	0.0370616	0.00038552	0.970436	0.979613	96.9	0.0072736	8.097e-05	0.994197	0.970571	107.2
Elacridar	0.142716	0.00148455	0.886515	0.979613	98.6	0.297607	0.00331285	0.766003	0.970571	111.3
Eletriptan HBr	0.0284385	0.00029582	0.977312	0.979613	90.7	0.450211	0.00501158	0.652558	0.970571	107.5
Ellagic acid	0.0117129	0.00012184	0.990655	0.979613	90.9	0.425492	0.00473642	0.670478	0.970571	103.7
Eltrombopag	0.138913	0.00144499	0.889519	0.979613	102.8	0.319608	0.00355776	0.749266	0.970571	111.1
Eltrombopag Olamine	0.191822	0.00199537	0.847882	0.979613	100.3	-0.113102	-0.00125901	0.90995	0.970571	107.3
Elvitegravir (GS-9137)	0.0508193	0.00052863	0.95947	0.979613	105.2	0.155079	0.00172629	0.876759	0.970571	119.4
Embelin	-9.33735	-0.0971287	0	9.67767e-19	5.6	-7.65138	-0.0851723	0	4.63906e-13	3
EMD-1214063	0.433421	0.00450852	0.664709	0.979613	101.3	-0.214077	-0.00238303	0.830487	0.970571	105.8
Emodin	-0.0941329	-0.00097919	0.925004	0.979613	97.8	-0.0690718	-0.00076888	0.944932	0.970571	106.3
Empagliflozin (BI 10773)	0.341301	0.00355027	0.732877	0.979613	101.9	0.32522	0.00362023	0.745014	0.970571	110.4
Emtricitabine	0.0741729	0.00077156	0.940873	0.979613	105.5	-0.00035621	-3.97e-06	0.999716	0.970571	109.1
Enalapril Maleate	0.182766	0.00190116	0.854981	0.979613	98.4	0.0803264	0.00089416	0.935978	0.970571	109.8
Enoxacin (Penetrex)	0.262131	0.00272673	0.793221	0.979613	108.5	0.189185	0.00210593	0.849948	0.970571	110.6
Enoxolone	0.265197	0.00275862	0.790858	0.979613	99.5	0.363486	0.0040462	0.716242	0.970571	108
Enrofloxacin	-8.86309	-0.0921953	0	3.00559e-17	11.7	-7.94585	-0.0884503	0	6.70869e-14	8.1
Entacapone	-0.134469	-0.00139876	0.893032	0.979613	90.9	-0.11927	-0.00132767	0.905061	0.970571	106.9
Entecavir Hydrate	-0.0602193	-0.00062641	0.951981	0.979613	85.7	-0.164448	-0.00183057	0.869379	0.970571	89.5
Entinostat (MS-275,SNDX-275)	0.186365	0.0019386	0.852158	0.979613	105.1	0.475363	0.00529156	0.634529	0.970571	113.7
Entrectinib	-0.0251119	-0.00026122	0.979966	0.979613	98.5	0.0177569	0.00019766	0.985833	0.970571	108.3
Enzastaurin (LY317615)	0.0709107	0.00073762	0.943469	0.979613	97.5	0.0656475	0.00073076	0.947658	0.970571	112.4
Epalrestat	0.0465962	0.0004847	0.962835	0.979613	100.2	-0.0639461	-0.00071183	0.949013	0.970571	108.3
Epiandrosterone	-0.583259	-0.00606716	0.559719	0.979613	95.1	-0.104836	-0.00116699	0.916506	0.970571	100.3
Epinastine HCl	0.0166199	0.00017288	0.98674	0.979613	98.4	0.237563	0.00264447	0.81222	0.970571	108.9
Epinephrine Bitartrate	0.0163708	0.00017029	0.986939	0.979613	98.6	-0.158637	-0.00176589	0.873955	0.970571	98.1
Epinephrine HCl	0.401154	0.00417288	0.688306	0.979613	103.4	0.0777238	0.00086519	0.938048	0.970571	97.1
Epirubicin HCl	-9.20241	-0.095725	0	2.38272e-18	1.1	-8.22535	-0.0915616	0	1.20103e-14	1.4
Epleremone	0.269946	0.00280802	0.787202	0.979613	101.2	1.1675	0.0129962	0.243009	0.970571	115.3
Epothilone B (EPO906, Patupilone)	-8.75368	-0.0910572	0	6.43174e-17	2.8	-7.9357	-0.0883373	0	7.02517e-14	2
Eprazinone 2HCl	0.0395447	0.00041135	0.968456	0.979613	96.6	0.382264	0.00425523	0.702265	0.970571	110.8
Eprosartan Mesylate	0.0295289	0.00030716	0.976443	0.979613	99.4	0.0896719	0.0009982	0.928548	0.970571	109.1
Eptifibatide	-0.216026	-0.00224714	0.828967	0.979613	89.5	-0.0589665	-0.00065639	0.952979	0.970571	103.1
Equol	-0.242818	-0.00252583	0.808146	0.979613	93.2	-0.13356	-0.00148674	0.893751	0.970571	100.9
Erdosteine	-0.071833	-0.00074722	0.942735	0.979613	91.7	-0.659151	-0.00733742	0.509799	0.970571	91.6
Eriodictyol	-0.114229	-0.00118823	0.909056	0.979613	91.6	0.0417472	0.00046472	0.9667	0.970571	101.1
Erlotinib	-0.0725028	-0.00075419	0.942202	0.979613	99.8	-0.023486	-0.00026144	0.981263	0.970571	108.6
Erlotinib Hydrochloride	-0.112926	-0.00117468	0.910089	0.979613	103.1	0.176285	0.00196234	0.86007	0.970571	110.7
Erythritol	0.0193169	0.00020094	0.984588	0.979613	101	-0.0777342	-0.00086531	0.93804	0.970571	108.1
Erythromycin	0.0176155	0.00018324	0.985946	0.979613	93	0.107055	0.0011917	0.914745	0.970571	101.8
Erythromycin Ethylsuccinate	0.0741721	0.00077155	0.940873	0.979613	93.8	-0.220087	-0.00244993	0.825803	0.970571	97.8
Escitalopram Oxalate	0.214729	0.00223364	0.829979	0.979613	94.9	-0.0359624	-0.00040032	0.971312	0.970571	100.9
Eslicarbazepine acetate	-0.0609059	-0.00063355	0.951434	0.979613	101.3	-0.173911	-0.00193591	0.861935	0.970571	106.7
Esmolol HCl	-0.128802	-0.00133982	0.897514	0.979613	98.3	0.103594	0.00115317	0.917492	0.970571	110.8
Esomeprazole Magnesium	-0.127103	-0.00132215	0.898859	0.979613	96	-0.00423595	-4.715e-05	0.99662	0.970571	106.9
Esomeprazole Sodium	0.175849	0.00182921	0.860413	0.979613	98.5	-0.465967	-0.00518697	0.641239	0.970571	96.9
Estradiol	-0.198135	-0.00206103	0.84294	0.979613	95.2	0.233037	0.00259408	0.815733	0.970571	105.4
Estradiol Benzoate	0.0456603	0.00047497	0.963581	0.979613	94.2	0.237721	0.00264623	0.812097	0.970571	103.1
Estradiol Cypionate	-0.0860423	-0.00089503	0.931433	0.979613	98.1	0.0605355	0.00067386	0.951729	0.970571	104.2
Estradiol valerate	0.089524	0.00093124	0.928666	0.979613	99.5	0.106791	0.00118875	0.914955	0.970571	100
Estriol	0.0878489	0.00091382	0.929997	0.979613	97.3	0.240119	0.00267291	0.810238	0.970571	105.3
Estrone	0.121643	0.00126535	0.903182	0.979613	97.4	-0.634857	-0.007067	0.525521	0.970571	96.1
Estropipate	0.0686376	0.00071398	0.945278	0.979613	96.2	0.0479515	0.00053378	0.961755	0.970571	109.2
Ethacridine lactate monohydrate	-0.0857364	-0.00089184	0.931676	0.979613	98.6	-0.464654	-0.00517236	0.642179	0.970571	104.1
Ethacrynic Acid	-0.199791	-0.00207826	0.841644	0.979613	95.9	-0.0202247	-0.00022513	0.983864	0.970571	103.6
Ethambutol HCl	0.334748	0.00348211	0.737815	0.979613	99.6	0.740358	0.0082414	0.459083	0.970571	115.9
Ethamsylate	-0.0440665	-0.00045839	0.964851	0.979613	98.6	-0.44049	-0.00490338	0.659582	0.970571	103.8
Ethinyl Estradiol	0.0675401	0.00070256	0.946152	0.979613	98.9	0.386685	0.00430444	0.698989	0.970571	112.3
Ethionamide	-0.0784062	-0.00081559	0.937505	0.979613	97.8	-0.219438	-0.00244271	0.826309	0.970571	105.5
Ethyl gallate	0.0171029	0.00017791	0.986354	0.979613	95.9	-0.0361689	-0.00040262	0.971148	0.970571	105
Ethynodiol diacetate	-0.0309226	-0.00032166	0.975331	0.979613	94.6	-0.39123	-0.00435503	0.695627	0.970571	94.3
Etidronate	-0.50083	-0.00520972	0.616491	0.979613	96.2	0.269354	0.00299835	0.787658	0.970571	112
Etodolac	-0.166565	-0.00173263	0.867713	0.979613	95	-0.230267	-0.00256325	0.817884	0.970571	98.6
Etofenamate	0.0334063	0.0003475	0.973351	0.979613	104.1	0.32089	0.00357203	0.748294	0.970571	112.3
Etomidate	0.392785	0.00408582	0.694478	0.979613	99	0.363124	0.00404216	0.716513	0.970571	108.9
Etomidate hydrochloride	-0.132967	-0.00138315	0.894219	0.979613	93.2	-0.00977657	-0.00010883	0.9922	0.970571	101.4
Etonogestrel	0.0395662	0.00041157	0.968439	0.979613	98.8	-0.13011	-0.00144833	0.89648	0.970571	107.8
Etoposide	-8.58631	-0.0893163	0	2.34335e-16	2.1	-7.54451	-0.0839827	0	9.86979e-13	2.7
Etoricoxib	0.155428	0.00161678	0.876484	0.979613	100.7	0.0188941	0.00021032	0.984926	0.970571	104.6
Etravirine (TMC125)	-0.0501139	-0.00052129	0.960032	0.979613	96	-0.159972	-0.00178075	0.872903	0.970571	104.9
Etretinate	0.0861639	0.00089629	0.931336	0.979613	94.6	0.392539	0.0043696	0.69466	0.970571	103.1
Eugenol	-0.0697535	-0.00072559	0.94439	0.979613	93.6	-0.0619825	-0.00068997	0.950577	0.970571	98.6
Evacetrapib (LY2484595)	0.385128	0.00400617	0.700142	0.979613	102.5	0.0487614	0.00054279	0.961109	0.970571	102.4
Evans Blue tetrasodium salt	0.0419076	0.00043593	0.966572	0.979613	99.9	0.192103	0.00213842	0.847662	0.970571	108.6
Everolimus (RAD001)	-2.6758	-0.0278341	0.00745506	0.104314	73.1	-3.62871	-0.0403935	0.00028484	0.00406667	56
EX 527 (SEN0014196)	-0.282269	-0.00293621	0.777737	0.979613	89	0.200299	0.00222965	0.841247	0.970571	111.9
Exemestane	0.300291	0.00312367	0.763956	0.979613	106.5	0.0233272	0.00025967	0.981389	0.970571	116
Ezetimibe	-0.600289	-0.00624431	0.548313	0.979613	93.3	-0.918278	-0.0102219	0.358473	0.970571	97
Famciclovir	-0.463936	-0.00482594	0.642693	0.979613	89	-0.0694991	-0.00077364	0.944592	0.970571	98.5
Famotidine	0.00100165	1.042e-05	0.999201	0.979613	96.5	0.234228	0.00260734	0.814808	0.970571	104.4
Famprofazone	-0.00045041	-4.69e-06	0.999641	0.979613	99.8	-2.58329	-0.0287562	0.00978643	0.117751	55.6
Fargesin	0.028797	0.00029955	0.977027	0.979613	88.3	0.0526667	0.00058627	0.957997	0.970571	84.6
Fasudil (HA-1077) HCl	0.10135	0.00105426	0.919272	0.979613	96	0.262959	0.00292717	0.792582	0.970571	104.8
Febuxostat	0.096621	0.00100507	0.923027	0.979613	96.8	0.333469	0.00371205	0.73878	0.970571	100.9
Felbamate	-2.53518	-0.0263714	0.011239	0.155014	65.4	-0.0561834	-0.00062541	0.955196	0.970571	93.5
Felodipine	0.19232	0.00200054	0.847492	0.979613	99.2	0.276182	0.00307436	0.782408	0.970571	104.5
Fenbendazole	-8.87219	-0.09229	0	2.82643e-17	2	-8.36191	-0.0930817	0	6.21376e-15	6.3
Fendiline (hydrochloride)	0.0394572	0.00041044	0.968526	0.979613	98.6	-0.1288	-0.00143375	0.897516	0.970571	102.8
Fenofibrate	-0.0778041	-0.00080933	0.937984	0.979613	93.5	0.03831	0.00042645	0.969441	0.970571	99.8
Fenofibric acid	0.0127576	0.00013271	0.989821	0.979613	97.6	0.267607	0.00297891	0.789002	0.970571	105.9
Fenoldopam	-0.362098	-0.00376661	0.717278	0.979613	100.6	0.385114	0.00428694	0.700153	0.970571	114.9
Fenoldopam (mesylate)	0.155868	0.00162137	0.876137	0.979613	95.4	0.112895	0.0012567	0.910114	0.970571	105.2
Fenoprofen Calcium	0.143025	0.00148777	0.88627	0.979613	97.3	0.176966	0.00196992	0.859535	0.970571	103.4
Fenoprofen calcium hydrate	-0.12156	-0.00126448	0.903248	0.979613	106.1	0.614651	0.00684207	0.538785	0.970571	111.8
Fenretinide	-4.41156	-0.0458898	1.026e-05	0.000159817	54.1	-3.60131	-0.0400885	0.00031662	0.00448681	65.7
Fenspiride HCl	0.037004	0.00038492	0.970482	0.979613	102	-0.425011	-0.00473107	0.670828	0.970571	102.7
Fenticonazole Nitrate	-0.035754	-0.00037192	0.971479	0.979613	98.5	-0.200649	-0.00223355	0.840973	0.970571	103.6
Fexofenadine HCl	0.023679	0.00024631	0.981109	0.979613	96.3	0.18167	0.00202228	0.855842	0.970571	104.2
FG-4592 (ASP1517)	0.108766	0.0011314	0.913388	0.979613	96.7	0.201081	0.00223836	0.840635	0.970571	112.3
Fidaxomicin	0.206087	0.00214375	0.836723	0.979613	97.7	0.188787	0.0021015	0.85026	0.970571	97.5
Finasteride	0.109568	0.00113974	0.912752	0.979613	94.9	0.0401438	0.00044687	0.967978	0.970571	102
Fingolimod (FTY720)	-0.543838	-0.00565709	0.586553	0.979613	90.9	-0.650512	-0.00724126	0.515362	0.970571	96.1
Flavin adenine dinucleotide disodium	0.0103228	0.00010738	0.991764	0.979613	91.6	0.038872	0.00043271	0.968992	0.970571	104.3
Flavoxate hydrochloride	-0.193507	-0.0020129	0.846562	0.979613	97	-0.081312	-0.00090514	0.935194	0.970571	108.4
Flecainide acetate	0.161945	0.00168458	0.871349	0.979613	100	0.11914	0.00132622	0.905164	0.970571	107.5
Florfenicol	1.20529	0.0125376	0.228092	0.979613	105.8	1.0532	0.0117238	0.292251	0.970571	112
Floxuridine	-9.13303	-0.0950034	0	3.59689e-18	1.1	-8.27034	-0.0920624	0	9.82854e-15	0.8
Flubendazole	-8.79677	-0.0915054	0	4.77033e-17	1.2	-7.61503	-0.0847678	0	6.00401e-13	1.8
Fluconazole	0.296371	0.0030829	0.766946	0.979613	96.7	-0.0878012	-0.00097737	0.930035	0.970571	98.9
Fluconazole hydrate	0.233766	0.00243168	0.815166	0.979613	97.5	-0.0252144	-0.00028068	0.979884	0.970571	95.6
Flucytosine	0.135268	0.00140708	0.8924	0.979613	103.9	0.204471	0.00227609	0.837986	0.970571	111.7
Fludarabine	-9.06479	-0.0942935	0	6.02656e-18	5.1	-8.16992	-0.0909446	0	1.51372e-14	1.1
Fludarabine Phosphate (Fludara)	0.0233927	0.00024333	0.981337	0.979613	96.9	-0.00700833	-7.801e-05	0.994408	0.970571	99.9
Flufenamic acid	0.178379	0.00185553	0.858425	0.979613	91.6	0.55758	0.00620677	0.577131	0.970571	102.6
Flumazenil	-8.13807	-0.0846536	0	8.3387e-15	12.8	-7.75715	-0.0863498	0	2.34035e-13	6
Flumequine	-0.165105	-0.00171745	0.868861	0.979613	88.6	0.0187198	0.00020838	0.985065	0.970571	96.2
Flumethasone	-8.72402	-0.0907487	0	8.10107e-17	3.2	-7.67438	-0.0854284	0	4.07702e-13	2.6
Flunarizine 2HCl	-0.252961	-0.00263134	0.800298	0.979613	93.8	-0.0571154	-0.00063579	0.954453	0.970571	103.7
Flunisolide	-0.5362	-0.00557764	0.591821	0.979613	89.3	-1.3729	-0.0152827	0.169782	0.970571	81.8
Flunixin Meglumin	0.221153	0.00230047	0.824974	0.979613	98	0.552658	0.00615198	0.580498	0.970571	96.8
Fluocinolone Acetonide	-8.52593	-0.0886881	0	3.70526e-16	3.1	-7.75892	-0.0863695	0	2.34035e-13	1.8
Fluocinonide	0.0454126	0.00047239	0.963778	0.979613	95.5	-0.271382	-0.00302093	0.786097	0.970571	88.7
Fluorescein	0.0207746	0.0002161	0.983425	0.979613	95.1	0.178615	0.00198828	0.85824	0.970571	106.3
Fluorometholone	0.0482592	0.000502	0.96151	0.979613	101.2	-0.0435626	-0.00048492	0.965253	0.970571	105.9
Fluorouracil (Adrucil)	-0.189766	-0.00197397	0.849493	0.979613	105.9	0.0614593	0.00068414	0.950993	0.970571	117.5
Fluoxetine HCl	0.365409	0.00380104	0.714806	0.979613	98.7	0.999535	0.0111265	0.317535	0.970571	108.5
Flupirtine maleate	0.126718	0.00131814	0.899164	0.979613	102.4	0.192783	0.00214599	0.847129	0.970571	109.9
Flurbiprofen	0.100594	0.0010464	0.919873	0.979613	104.6	-0.15294	-0.00170247	0.878446	0.970571	106.3
Flutamide	-0.240296	-0.0024996	0.810101	0.979613	94.4	-0.0816188	-0.00090855	0.93495	0.970571	101.7
Fluticasone propionate	0.218556	0.00227346	0.826996	0.979613	90.9	0.219272	0.00244086	0.826438	0.970571	100.7
Fluvastatin	-0.0227379	-0.00023652	0.981859	0.979613	96.5	-0.0350314	-0.00038996	0.972055	0.970571	109.6
Fluvastatin Sodium	-1.59095	-0.0165494	0.11162	0.979613	86.4	-2.3046	-0.025654	0.0211888	0.245675	78.3
Fluvoxamine maleate	-0.00730496	-7.599e-05	0.994172	0.979613	103.4	0.0727178	0.00080947	0.942031	0.970571	116.6
Folic acid	-0.141711	-0.0014741	0.887308	0.979613	96.1	-0.148312	-0.00165096	0.882096	0.970571	101.3
Fomepizole	0.00733306	7.628e-05	0.994149	0.979613	96.4	-0.250647	-0.00279011	0.802087	0.970571	101.2
Foretinib (GSK1363089)	-6.90533	-0.0718304	0	8.95536e-11	30.8	-7.66705	-0.0853468	0	4.2088e-13	21.5
Formononetin	0.0308874	0.0003213	0.975359	0.979613	103.9	-0.661568	-0.00736433	0.508248	0.970571	95.5
Fosaprepitant dimeglumine salt	0.259046	0.00269464	0.795599	0.979613	94.5	0.165972	0.00184754	0.868179	0.970571	92.1
Fosbretabulin (Combretastatin A4 Phosphate (CA4P)) Disodium	-0.155112	-0.0016135	0.876733	0.979613	98.6	-0.0509375	-0.00056702	0.959375	0.970571	108.8
Foscarnet Sodium	-0.0950333	-0.00098855	0.924288	0.979613	103.6	0.10602	0.00118018	0.915566	0.970571	107.9
Fostamatinib (R788)	-0.0647597	-0.00067364	0.948365	0.979613	85.6	0.0659751	0.00073441	0.947398	0.970571	92.5
Fructose	0.0762543	0.00079321	0.939217	0.979613	101.2	0.0117621	0.00013093	0.990615	0.970571	105.3
Fruquintinib(HMPL-013)	-0.105861	-0.00110118	0.915693	0.979613	99.8	0.278906	0.00310468	0.780317	0.970571	114
FT-207 (NSC 148958)	-0.0263651	-0.00027425	0.978966	0.979613	102.3	-0.260563	-0.00290049	0.79443	0.970571	107.3
Fudosteine	-0.0651233	-0.00067742	0.948076	0.979613	93.7	-0.277738	-0.00309168	0.781214	0.970571	95.2
Fulvestrant	0.531854	0.00553243	0.594827	0.979613	104.6	0.344583	0.00383577	0.730408	0.970571	116.4
Fumagillin	-0.112403	-0.00116924	0.910504	0.979613	103.7	0.244869	0.00272579	0.806558	0.970571	110.6
Fumalic acid	0.0672508	0.00069955	0.946382	0.979613	94.6	0.0232585	0.0002589	0.981444	0.970571	105.2
Furaltadone HCl	-0.254101	-0.0026432	0.799418	0.979613	90.6	-1.46241	-0.016279	0.143629	0.970571	80.8
Furazolidone	-0.190552	-0.00198215	0.848877	0.979613	89.8	-0.367368	-0.00408941	0.713344	0.970571	98.1
Furfural	0.138106	0.0014366	0.890156	0.979613	97.8	0.114793	0.00127783	0.90861	0.970571	107
Furosemide	0.345009	0.00358884	0.730088	0.979613	100.1	-0.242159	-0.00269562	0.808657	0.970571	96
Fusidic Acid (sodium salt)	0.0172415	0.00017935	0.986244	0.979613	93	0.151791	0.00168969	0.879351	0.970571	104.5
Gabapentin	-9.16573	-0.0953434	0	2.87968e-18	1	-8.11427	-0.0903251	0	2.12496e-14	0.2
Gabapentin HCl	0.313289	0.00325888	0.754061	0.979613	94	0.140398	0.00156286	0.888345	0.970571	101.9
Gabexate mesylate	-0.321718	-0.00334656	0.747666	0.979613	95.5	0.145818	0.0016232	0.884065	0.970571	104.7
Gadodiamide	0.101356	0.00105432	0.919268	0.979613	94.1	0.172805	0.0019236	0.862805	0.970571	101.7
Galanthamine	0.290978	0.0030268	0.771068	0.979613	102	0.140792	0.00156724	0.888034	0.970571	115.1
Galanthamine HBr	0.511546	0.00532119	0.608969	0.979613	92.4	1.08598	0.0120888	0.277486	0.970571	102.8
Gallamine Triethiodide	0.0437314	0.0004549	0.965119	0.979613	104.2	-0.276553	-0.00307848	0.782124	0.970571	108.8
Gallic acid	0.0670825	0.0006978	0.946516	0.979613	93.3	-0.018937	-0.0002108	0.984891	0.970571	98
Ganciclovir	-0.101292	-0.00105366	0.919319	0.979613	90	0.0757989	0.00084377	0.939579	0.970571	102.5
Ganetespib (STA-9090)	-9.34693	-0.0972283	0	9.67767e-19	4.3	-8.56176	-0.0953063	0	2.36291e-15	1.5
Gastrodin	-0.0799857	-0.00083202	0.936249	0.979613	98.2	-0.161993	-0.00180324	0.871312	0.970571	108.7
Gatifloxacin	-0.0287519	-0.00029908	0.977062	0.979613	101.8	0.263827	0.00293682	0.791914	0.970571	116.6
GDC-0449 (Vismodegib)	0.580742	0.00604098	0.561414	0.979613	96.2	1.41348	0.0157343	0.157515	0.970571	111.6
GDC-0941	-0.0240505	-0.00025018	0.980812	0.979613	100.6	0.240447	0.00267657	0.809984	0.970571	111.3
Gefitinib (ZD1839)	-6.0382	-0.0628104	0	2.57196e-08	39.8	-3.16767	-0.0352613	0.00153666	0.0205579	52.3
Gefitinib hydrochloride	-0.106924	-0.00111225	0.914849	0.979613	101.2	-0.0460203	-0.00051228	0.963294	0.970571	116.7
Gemcitabine	-8.89067	-0.0924822	0	2.49553e-17	1.5	-8.14725	-0.0906922	0	1.69586e-14	1.9
Gemcitabine HCl	-9.1323	-0.0949957	0	3.59689e-18	1.1	-8.514	-0.0947747	0	2.68705e-15	1.6
Gemfibrozil	-0.425051	-0.00442146	0.670799	0.979613	96.8	-0.640517	-0.00713	0.521837	0.970571	94.2
Geneticin, G-418 Sulfate	-0.0786953	-0.0008186	0.937275	0.979613	98.4	0.234102	0.00260594	0.814906	0.970571	112.2
Genipin	0.0794391	0.00082634	0.936683	0.979613	95.5	0.438844	0.00488505	0.660775	0.970571	110
Geniposide	0.0705307	0.00073367	0.943771	0.979613	90.8	0.0585447	0.0006517	0.953315	0.970571	83.3
Geniposidic acid	0.00698756	7.269e-05	0.994425	0.979613	95.8	0.0168906	0.00018802	0.986524	0.970571	103.4
Genistein	0.153696	0.00159877	0.877849	0.979613	95.5	0.336699	0.00374801	0.736344	0.970571	103.5
Gentamycin Sulfate	-0.0962397	-0.0010011	0.92333	0.979613	99.8	0.0578343	0.00064379	0.953881	0.970571	108.4
Geraniol	-0.0289923	-0.00030158	0.976871	0.979613	95	-0.229589	-0.0025557	0.818411	0.970571	103.6
Germacrone	0.161965	0.00168478	0.871334	0.979613	102.8	0.936857	0.0104288	0.348832	0.970571	115.5
Gestodene	0.0617426	0.00064226	0.950768	0.979613	97.1	-0.281598	-0.00313465	0.778251	0.970571	96
Gimeracil	-0.106758	-0.00111051	0.914981	0.979613	95.7	0.402728	0.00448302	0.687148	0.970571	106.8
Ginkgolide A	-0.104582	-0.00108787	0.916708	0.979613	94.2	0.0818891	0.00091156	0.934735	0.970571	101.7
Ginkgolide C	0.0212072	0.0002206	0.98308	0.979613	96.2	0.0455287	0.00050681	0.963686	0.970571	102.4
Ginsenoside Rb1	0.145875	0.00151741	0.88402	0.979613	103.4	-0.77962	-0.00867844	0.435615	0.970571	93.2
Ginsenoside Re	-0.0654305	-0.00068062	0.947831	0.979613	101.3	-0.504619	-0.00561723	0.613827	0.970571	100.2
Ginsenoside Rg1	0.0508672	0.00052913	0.959431	0.979613	102.6	-0.133603	-0.00148722	0.893716	0.970571	106.3
Glibenclamide	0.115755	0.00120411	0.907846	0.979613	99.5	-0.034441	-0.00038338	0.972526	0.970571	94.4
Gliclazide	-0.285648	-0.00297136	0.775148	0.979613	98.8	-0.0447166	-0.00049777	0.964333	0.970571	107.3
Glimepiride	-0.00512298	-5.329e-05	0.995912	0.979613	102.3	0.00968646	0.00010783	0.992271	0.970571	109.8
Glipizide	0.0526685	0.00054787	0.957996	0.979613	94.7	0.660742	0.00735514	0.508778	0.970571	113.3
Gliquidone	-0.107875	-0.00112213	0.914095	0.979613	100.9	0.136778	0.00152257	0.891206	0.970571	110.3
GLPG0634	0.0096704	0.00010059	0.992284	0.979613	97.9	-0.00149067	-1.659e-05	0.998811	0.970571	103.2
glucuronate	0.158587	0.00164965	0.873994	0.979613	95	-0.124507	-0.00138596	0.900914	0.970571	99.7
Glycine	0.13553	0.0014098	0.892193	0.979613	97.2	-0.164587	-0.00183212	0.869269	0.970571	98.8
Glycocholic Acid	0.10846	0.00112822	0.913631	0.979613	100.5	0.0629952	0.00070124	0.94977	0.970571	111.3
Glycopyrrolate	-0.0306279	-0.0003186	0.975566	0.979613	95.3	-0.0191182	-0.00021282	0.984747	0.970571	102.5
Glycylglycine	-0.168259	-0.00175026	0.866379	0.979613	93.8	-0.228511	-0.0025437	0.819249	0.970571	104.2
Glycyrrhizic acid	-0.183647	-0.00191032	0.854291	0.979613	92.4	0.133135	0.00148201	0.894086	0.970571	104.9
GM 6001	-0.0823863	-0.000857	0.93434	0.979613	100.4	0.11895	0.00132411	0.905315	0.970571	117.6
Gramine	-0.127374	-0.00132497	0.898644	0.979613	97.1	0.31478	0.00350402	0.752929	0.970571	110.5
Granisetron HCl	0.242957	0.00252728	0.808039	0.979613	102.6	0.499828	0.0055639	0.617196	0.970571	118.1
Griseofulvin	0.00043508	4.53e-06	0.999653	0.979613	97.7	0.269508	0.00300007	0.787538	0.970571	106.7
GS-7340	0.0784687	0.00081624	0.937455	0.979613	95.7	-0.146279	-0.00162833	0.883701	0.970571	105.2
GS-9973	-0.0923662	-0.00096081	0.926407	0.979613	94.7	0.0566041	0.0006301	0.954861	0.970571	105.3
GSK1349572 sodiuM salt	0.164081	0.00170679	0.869668	0.979613	99.8	0.061085	0.00067998	0.951292	0.970571	109.8
GSK2126458	-9.4393	-0.0981891	0	5.24179e-19	1.2	-8.61339	-0.0958811	0	2.00643e-15	1.1
Guaiacol	-0.151782	-0.00157886	0.879359	0.979613	90	-0.121293	-0.00135019	0.903459	0.970571	103.4
Guaifensin	0.0875565	0.00091078	0.930229	0.979613	97.2	0.414777	0.00461715	0.678305	0.970571	111.1
Guanabenz Acetate	-0.0843061	-0.00087697	0.932813	0.979613	104	-0.109471	-0.00121859	0.912829	0.970571	109.4
Guanethidine (sulfate)	-0.0453211	-0.00047144	0.963851	0.979613	95.9	0.185685	0.00206697	0.852692	0.970571	109.4
Guanethidine Sulfate	0.328931	0.00342159	0.742208	0.979613	100.1	-0.414192	-0.00461064	0.678733	0.970571	101.5
Guanfacine hydrochloride	0.165434	0.00172087	0.868603	0.979613	102.4	0.526115	0.00585652	0.598808	0.970571	121.4
Guanidine HCl	0.0807179	0.00083964	0.935666	0.979613	102.1	-0.0725112	-0.00080717	0.942195	0.970571	102.9
H-Cit-OH	0.091645	0.00095331	0.92698	0.979613	103.1	0.0384297	0.00042778	0.969345	0.970571	102.9
H-Cys-OH	-0.0522315	-0.00054332	0.958344	0.979613	97.4	-0.147663	-0.00164373	0.882609	0.970571	98.4
H-D-Ser-OH	0.25201	0.00262145	0.801034	0.979613	100.6	0.112066	0.00124748	0.910771	0.970571	104.1
H-Ser-OH	-0.0133085	-0.00013844	0.989382	0.979613	100.9	-0.111387	-0.00123992	0.911309	0.970571	101.9
Halcinonide	-8.77445	-0.0912733	0	5.71776e-17	2.6	-7.74752	-0.0862425	0	2.48989e-13	2.9
Halobetasol Propionate	-8.96483	-0.0932536	0	1.36383e-17	2.6	-7.78146	-0.0866204	0	2.01691e-13	1.9
Haloperidol	0.0679432	0.00070676	0.945831	0.979613	92.1	0.0182344	0.00020298	0.985452	0.970571	102.4
Haloperidol hydrochloride	0.215098	0.00223748	0.829691	0.979613	94.5	-0.599423	-0.00667256	0.548891	0.970571	87.8
Harmine	0.216477	0.00225183	0.828616	0.979613	99.4	-0.262583	-0.00292298	0.792872	0.970571	102.2
Harmine hydrochloride	-0.182126	-0.00189451	0.855483	0.979613	85.1	-0.597611	-0.00665238	0.5501	0.970571	76.8
Harpagoside	0.287909	0.00299488	0.773416	0.979613	100.4	0.168549	0.00187623	0.866151	0.970571	104.7
Helicid	-0.0306453	-0.00031878	0.975552	0.979613	102.2	0.261986	0.00291633	0.793332	0.970571	109.6
Heparin sodium	0.00750951	7.812e-05	0.994008	0.979613	103.4	0.0343379	0.00038224	0.972608	0.970571	106.8
Hesperidin	0.317798	0.00330578	0.750638	0.979613	97.2	0.397239	0.00442192	0.691191	0.970571	110.7
Hexachlorophene	0.318831	0.00331653	0.749855	0.979613	97.3	0.0660854	0.00073564	0.94731	0.970571	102.6
Hexamethonium Bromide	0.113309	0.00117866	0.909785	0.979613	97.2	-0.0426036	-0.00047425	0.966018	0.970571	100.5
Hexestrol	0.282195	0.00293544	0.777794	0.979613	95.7	0.155406	0.00172992	0.876502	0.970571	101.2
Hippurate	-0.0546324	-0.0005683	0.956431	0.979613	87	-0.0294724	-0.00032808	0.976488	0.970571	83
Histamine	-0.0170071	-0.00017691	0.986431	0.979613	95.2	-0.343716	-0.00382613	0.73106	0.970571	98
Histamine 2HCl	-0.208523	-0.00216909	0.83482	0.979613	94.5	0.455553	0.00507105	0.648712	0.970571	106.6
Histamine Phosphate	-3.24631	-0.0337687	0.00116911	0.0176366	61.5	-3.17914	-0.0353891	0.00147711	0.0200416	57.8
Homatropine Bromide	-0.030981	-0.00032227	0.975285	0.979613	102.5	0.153184	0.00170519	0.878253	0.970571	102.7
Homatropine Methylbromide	-0.215433	-0.00224097	0.82943	0.979613	103.3	0.194446	0.0021645	0.845827	0.970571	114
Homoharringtonine	-0.0258487	-0.00026888	0.979378	0.979613	99.3	0.142013	0.00158084	0.88707	0.970571	102.6
Honokiol	0.0870977	0.000906	0.930594	0.979613	100.7	-0.0258874	-0.00028817	0.979347	0.970571	109.2
Hydralazine HCl	-0.074324	-0.00077313	0.940753	0.979613	90.9	0.307779	0.00342608	0.758251	0.970571	106.1
Hydrochlorothiazide	0.0150474	0.00015653	0.987994	0.979613	104	-0.105342	-0.00117263	0.916104	0.970571	107
Hydrocortisone	-9.33062	-0.0970587	0	9.67767e-19	11.9	-8.32061	-0.092622	0	7.1077e-15	6.3
Hydroquinone	0.171517	0.00178415	0.863817	0.979613	103.9	0.164838	0.00183491	0.869072	0.970571	108.6
Hydroxychloroquine Sulfate	-0.0428057	-0.00044527	0.965856	0.979613	99.6	0.152166	0.00169386	0.879056	0.970571	112.1
Hydroxyfasudil hydrochloride	-0.00132126	-1.374e-05	0.998946	0.979613	101.1	0.0815967	0.00090831	0.934967	0.970571	115.9
Hydroxyurea	-0.0616555	-0.00064135	0.950837	0.979613	91.7	0.0409805	0.00045618	0.967311	0.970571	102.3
Hydroxyzine 2HCl	-0.213985	-0.00222591	0.830558	0.979613	94.8	-0.411727	-0.00458319	0.68054	0.970571	93.1
Hygromycin B	0.243198	0.00252978	0.807852	0.979613	103.2	-0.20518	-0.00228399	0.837432	0.970571	107.6
Hyodeoxycholic acid	-0.261125	-0.00271626	0.793996	0.979613	96.1	0.0970094	0.00107987	0.922719	0.970571	108.8
Hyoscyamine	-0.120461	-0.00125305	0.904118	0.979613	102.5	-0.0653906	-0.0007279	0.947863	0.970571	110.5
Hyperoside	-0.132015	-0.00137324	0.894972	0.979613	93.9	-0.0309177	-0.00034416	0.975335	0.970571	102.7
Hypoxanthine	-0.0159347	-0.00016576	0.987286	0.979613	93.3	-0.238168	-0.0026512	0.811751	0.970571	97.2
Ibandronate sodium	0.260936	0.0027143	0.794142	0.979613	97	0.075842	0.00084424	0.939545	0.970571	97.6
Ibudilast	-0.0207839	-0.0002162	0.983418	0.979613	92.2	-0.268413	-0.00298787	0.788382	0.970571	95.5
Ibuprofen	0.0560921	0.00058348	0.955268	0.979613	98.1	-0.0546342	-0.00060817	0.95643	0.970571	106.3
Ibuprofen Lysine	0.0563924	0.0005866	0.955029	0.979613	99.4	-0.0444786	-0.00049512	0.964523	0.970571	101.9
Ibutilide Fumarate	0.0865926	0.00090075	0.930995	0.979613	91.3	-0.0763225	-0.00084959	0.939163	0.970571	95.6
Icotinib	-0.157098	-0.00163416	0.875168	0.979613	97.6	0.572767	0.00637583	0.566803	0.970571	110.3
Idarubicin HCl	-8.81645	-0.0917102	0	4.07375e-17	1.9	-8.10437	-0.0902149	0	2.20498e-14	1.7
Idebenone	0.0715472	0.00074425	0.942962	0.979613	93.1	-0.107345	-0.00119493	0.914515	0.970571	99.7
Idoxuridine	-8.47419	-0.0881499	0	5.44172e-16	16.7	-7.72101	-0.0859475	0	2.94388e-13	7.3
Ifenprodil Tartrate	-6.0674	-0.0631141	0	2.18282e-08	36.1	-6.02377	-0.0670544	0	2.71669e-08	45.9
Ifosfamide	0.24218	0.00251919	0.808641	0.979613	91.2	0.434032	0.00483148	0.664265	0.970571	106.6
Iloperidone	-0.0692237	-0.00072008	0.944812	0.979613	94.3	-0.0219672	-0.00024453	0.982474	0.970571	102.5
Imatinib (STI571)	0.0903983	0.00094034	0.927971	0.979613	103.7	-0.703678	-0.00783309	0.481633	0.970571	99.3
Imatinib Mesylate (STI571)	-1.64075	-0.0170673	0.10085	0.979613	73.6	-1.49049	-0.0165916	0.136095	0.970571	77.2
Imidapril HCl	-0.0862481	-0.00089717	0.931269	0.979613	97	0.126518	0.00140835	0.899322	0.970571	105.2
Imidazole	0.108124	0.00112472	0.913897	0.979613	98.7	0.0728377	0.0008108	0.941935	0.970571	106.7
Imipenem (hydrate)	0.180065	0.00187306	0.857102	0.979613	94.7	-0.237286	-0.00264138	0.812435	0.970571	100
Imipramine (hydrochloride)	0.0931001	0.00096844	0.925824	0.979613	98.3	0.103708	0.00115444	0.917401	0.970571	106.3
INCB-024360	-0.0366131	-0.00038086	0.970793	0.979613	93.2	0.0916835	0.00102059	0.926949	0.970571	104.8
Indacaterol	0.155299	0.00161545	0.876586	0.979613	105	-0.0264698	-0.00029465	0.978883	0.970571	117.4
Indacaterol Maleate	0.11194	0.00116441	0.910871	0.979613	100	-0.204762	-0.00227934	0.837758	0.970571	99.3
Indapamide	0.246882	0.0025681	0.805	0.979613	107.9	0.41872	0.00466103	0.675421	0.970571	115.4
Indigo	0.0276573	0.0002877	0.977935	0.979613	97.3	-0.00419989	-4.675e-05	0.996649	0.970571	109.5
Indomethacin	0.283656	0.00295064	0.776674	0.979613	100.4	-0.465191	-0.00517834	0.641795	0.970571	98.7
Iniparib (BSI-201)	0.0257986	0.00026836	0.979418	0.979613	91.8	-0.147667	-0.00164377	0.882606	0.970571	106
Inosine	0.247664	0.00257624	0.804395	0.979613	99	0.512235	0.00570201	0.608487	0.970571	111.5
Inulin	-0.0611293	-0.00063588	0.951256	0.979613	104.7	0.149172	0.00166052	0.881418	0.970571	109.9
Iohexol	0.182422	0.00189758	0.855252	0.979613	93.4	0.0797983	0.00088829	0.936398	0.970571	102.5
Iopromide	-0.16204	-0.00168557	0.871274	0.979613	93	-0.0310844	-0.00034602	0.975202	0.970571	105.3
IPI-145 (INK1197)	-5.86965	-0.0610571	0	7.02711e-08	41.7	-6.39298	-0.0711644	0	2.75418e-09	37.9
Ipratropium Bromide	0.0948006	0.00098613	0.924473	0.979613	101.5	-0.176457	-0.00196425	0.859935	0.970571	105.4
Irbesartan	0.0988891	0.00102866	0.921226	0.979613	98.1	0.190239	0.00211767	0.849122	0.970571	104.8
Irinotecan	-9.17079	-0.0953961	0	2.83334e-18	0	-8.05353	-0.0896489	0	3.20607e-14	-0.5
Irinotecan HCl Trihydrate	-8.69504	-0.0904473	0	9.99176e-17	0.5	-7.64796	-0.0851343	0	4.70655e-13	-0.1
Irinotecan hydrochloride	0.06224	0.00064743	0.950372	0.979613	93.3	0.367469	0.00409053	0.713269	0.970571	106.1
Irisflorentin	-0.146647	-0.00152545	0.88341	0.979613	96.3	-0.0828731	-0.00092251	0.933952	0.970571	100.5
Irsogladine	-0.0244438	-0.00025427	0.980499	0.979613	94.3	0.126361	0.0014066	0.899446	0.970571	99.5
Isatin	0.0286925	0.00029846	0.97711	0.979613	97.5	0.0046823	5.212e-05	0.996264	0.970571	103.2
Isavuconazole	0.123459	0.00128424	0.901744	0.979613	103.2	0.0659115	0.0007337	0.947448	0.970571	106.3
Isoconazole nitrate	0.383478	0.003989	0.701365	0.979613	109	0.0607595	0.00067635	0.951551	0.970571	108.1
Isoniazid	-0.0966689	-0.00100557	0.922989	0.979613	104.3	-0.195583	-0.00217715	0.844937	0.970571	105.6
Isonicotinic acid	-0.0187039	-0.00019456	0.985077	0.979613	102.4	-0.68706	-0.0076481	0.492045	0.970571	97.1
Isoprenaline HCl	0.19934	0.00207356	0.841997	0.979613	106.9	-0.535641	-0.00596256	0.592207	0.970571	104.8
Isorhamnetin	-0.006181	-6.43e-05	0.995068	0.979613	94.3	0.162274	0.00180638	0.87109	0.970571	104.7
Isosorbide	0.137594	0.00143128	0.890561	0.979613	92.1	-0.0187317	-0.00020851	0.985055	0.970571	96.9
Isosorbide 5-mononitrate	-0.152991	-0.00159144	0.878405	0.979613	92.6	-0.130657	-0.00145443	0.896047	0.970571	102.3
Isosorbide Dinitrate	0.0161359	0.00016785	0.987126	0.979613	97.5	-0.106959	-0.00119063	0.914821	0.970571	102.8
Isotretinoin	0.293065	0.00304851	0.769472	0.979613	99.9	-0.0100053	-0.00011138	0.992017	0.970571	108.3
Isovaleramide	0.346796	0.00360743	0.728745	0.979613	92.2	0.392466	0.00436879	0.694714	0.970571	102.1
Isoxsuprine (hydrochloride)	-0.312146	-0.003247	0.754929	0.979613	96.3	-0.0643461	-0.00071628	0.948695	0.970571	110.8
Ispinesib (SB-715992)	-9.34371	-0.0971948	0	9.67767e-19	0.4	-8.00709	-0.089132	0	4.33811e-14	-0.7
Isradipine (Dynacirc)	-0.014145	-0.00014714	0.988714	0.979613	93.5	0.938323	0.0104451	0.348078	0.970571	106.9
Istradefylline (KW-6002)	0.00872132	9.072e-05	0.993041	0.979613	92.5	-0.624104	-0.00694729	0.53256	0.970571	89.2
Itraconazole	-0.0110686	-0.00011514	0.991169	0.979613	92.9	0.0316965	0.00035283	0.974714	0.970571	101.4
Ivabradine HCl	-0.0645802	-0.00067177	0.948508	0.979613	99.1	-0.386845	-0.00430622	0.698871	0.970571	97.5
Ivacaftor (VX-770)	0.237227	0.00246767	0.812481	0.979613	102	0.54217	0.00603524	0.587702	0.970571	110.1
Ivermectin	0.148472	0.00154443	0.88197	0.979613	102.4	0.0940138	0.00104653	0.925098	0.970571	115.7
Ixabepilone	-0.0118459	-0.00012322	0.990549	0.979613	104.8	0.295866	0.00329347	0.767333	0.970571	119.9
K-115	0.0014975	1.558e-05	0.998805	0.979613	100.8	0.134279	0.00149475	0.893182	0.970571	108
Kaempferol	0.113222	0.00117776	0.909854	0.979613	93.9	0.141492	0.00157504	0.887481	0.970571	108
Kanamycin Sulfate	0.236961	0.00246491	0.812687	0.979613	101.2	0.0831286	0.00092536	0.933749	0.970571	109.4
Kasugamycin (hydrochloride)	0.164459	0.00171073	0.869369	0.979613	95.9	-0.0164941	-0.00018361	0.98684	0.970571	105.3
Ketanserin	-0.210058	-0.00218506	0.833623	0.979613	89.7	-0.0105614	-0.00011757	0.991573	0.970571	97
Ketoconazole	0.00373741	3.888e-05	0.997018	0.979613	94.3	0.162729	0.00181144	0.870732	0.970571	111.5
Ketoprofen	-0.315584	-0.00328276	0.752318	0.979613	95.2	-0.0296931	-0.00033053	0.976312	0.970571	100.2
Ketorolac tromethamine salt	-0.141147	-0.00146823	0.887754	0.979613	95.3	-0.141859	-0.00157913	0.887191	0.970571	98.5
Ketotifen Fumarate	-0.00857042	-8.915e-05	0.993162	0.979613	96.4	-0.0160994	-0.00017921	0.987155	0.970571	98.5
Kinetin	0.0585421	0.00060896	0.953317	0.979613	96.9	0.155914	0.00173558	0.876101	0.970571	104
KPT-330	0.109553	0.00113958	0.912764	0.979613	104.9	-0.0504137	-0.00056119	0.959793	0.970571	109.3
L-(−)-Fucose	-0.0225047	-0.0002341	0.982045	0.979613	95.8	-0.141779	-0.00157823	0.887255	0.970571	108.6
L-Adrenaline	0.171037	0.00177915	0.864195	0.979613	107.7	-0.56133	-0.00624852	0.574573	0.970571	106.5
L-Alanine	-0.0589006	-0.00061269	0.953031	0.979613	101.1	-0.221419	-0.00246475	0.824766	0.970571	101.3
L-Arabinose	-0.247927	-0.00257898	0.804191	0.979613	91.7	0.263291	0.00293086	0.792326	0.970571	110.3
L-Arginine (hydrochloride)	0.198717	0.00206709	0.842484	0.979613	93.8	-0.172813	-0.00192369	0.862799	0.970571	98.5
L-Asparagine	0.00585569	6.091e-05	0.995328	0.979613	100	-0.147895	-0.00164632	0.882425	0.970571	107
L-Aspartic acid	-0.4395	-0.00457175	0.660299	0.979613	95	-0.00081431	-9.06e-06	0.99935	0.970571	101.7
L-Carnitine inner salt	-0.0689922	-0.00071767	0.944996	0.979613	94.4	-0.014507	-0.00016149	0.988426	0.970571	97.3
L-Cycloserine	0.0296328	0.00030825	0.97636	0.979613	95.7	-0.0893376	-0.00099447	0.928814	0.970571	103.7
L-Glutamine	-0.126726	-0.00131823	0.899157	0.979613	93.4	-0.465012	-0.00517635	0.641923	0.970571	97.2
L-Glutathione Reduced	-0.00701439	-7.296e-05	0.994403	0.979613	93.3	0.235609	0.00262271	0.813736	0.970571	105.6
L-Hydroxyproline	-0.00297213	-3.092e-05	0.997629	0.979613	101.1	0.292492	0.00325592	0.76991	0.970571	105.9
L-Leucine	-0.044258	-0.00046038	0.964699	0.979613	98.6	0.52847	0.00588273	0.597173	0.970571	108.9
L-Lysine hydrochloride	0.00403322	4.195e-05	0.996782	0.979613	101.5	-0.925512	-0.0103025	0.3547	0.970571	93.7
L-Menthol	0.0162803	0.00016935	0.987011	0.979613	91.6	0.0897142	0.00099867	0.928514	0.970571	89.8
L-Methionine	-0.055873	-0.0005812	0.955443	0.979613	93.9	-0.992145	-0.0110442	0.321127	0.970571	73.5
L-Proline	0.129676	0.00134892	0.896822	0.979613	96.8	0.0873022	0.00097182	0.930431	0.970571	98.4
L-Selenomethionine	-0.129925	-0.0013515	0.896626	0.979613	91.3	-0.233455	-0.00259873	0.815408	0.970571	98.8
L-Theanine	0.0173423	0.0001804	0.986164	0.979613	99.3	0.0909411	0.00101232	0.927539	0.970571	101.6
L-Threonine	-0.282059	-0.00293403	0.777898	0.979613	99.3	0.184831	0.00205747	0.853362	0.970571	107.2
L-Thyroxine	0.140851	0.00146516	0.887988	0.979613	91.8	0.076559	0.00085223	0.938974	0.970571	92.2
L-Tryptophan	-0.0279979	-0.00029124	0.977664	0.979613	98.6	-0.178129	-0.00198287	0.858621	0.970571	100.4
L-Valine	-0.304852	-0.00317112	0.760479	0.979613	92.9	-0.00219607	-2.445e-05	0.998248	0.970571	98.5
Labetalol HCl	-0.0804333	-0.00083668	0.935893	0.979613	96.9	0.121139	0.00134848	0.903581	0.970571	106.1
Lacidipine	0.184784	0.00192216	0.853398	0.979613	95.9	0.314483	0.00350071	0.753154	0.970571	95.1
Lactulose	0.0913067	0.00094979	0.927249	0.979613	92.5	-0.155266	-0.00172836	0.876612	0.970571	97.2
Lafutidine	-0.290727	-0.00302419	0.77126	0.979613	93.2	0.314896	0.00350531	0.75284	0.970571	105.3
Lamivudine	0.154895	0.00161125	0.876904	0.979613	92.9	0.135889	0.00151267	0.891909	0.970571	102.8
Lamotrigine	0.233342	0.00242727	0.815495	0.979613	88.8	0.625723	0.00696532	0.531497	0.970571	100.7
Lannaconitine	0.00470729	4.897e-05	0.996244	0.979613	99	0.403501	0.00449163	0.68658	0.970571	111.8
Lansoprazole	-1.35893	-0.0141358	0.174168	0.979613	83.7	-3.64017	-0.0405211	0.00027246	0.00391909	62.8
Lansoprazole sodium	-0.53136	-0.0055273	0.595169	0.979613	91.5	-3.54942	-0.0395109	0.00038608	0.00543092	54
Lapatinib	-8.85333	-0.0920938	0	3.15436e-17	9.1	-3.0407	-0.0338479	0.00236032	0.0307795	82.7
Lapatinib ditosylate	0.281962	0.00293301	0.777973	0.979613	97.2	-0.00829499	-9.234e-05	0.993382	0.970571	108.4
Lapatinib Ditosylate	0.0578781	0.00060206	0.953846	0.979613	97.8	0.0883174	0.00098312	0.929624	0.970571	105.8
Laquinimod (ABR-215062)	0.0604514	0.00062883	0.951796	0.979613	94.1	0.0345696	0.00038482	0.972423	0.970571	102.5
Latanoprost	-0.2514	-0.00261511	0.801505	0.979613	97.5	0.182145	0.00202757	0.855469	0.970571	114.3
Lathyrol	-0.0885502	-0.00092111	0.929439	0.979613	97.3	0.018959	0.00021104	0.984874	0.970571	102.6
Latrepirdine	0.135235	0.00140674	0.892426	0.979613	95	0.0510444	0.00056821	0.95929	0.970571	103.2
Lauric Acid	0.189084	0.00196688	0.850027	0.979613	99.1	0.0157907	0.00017578	0.987401	0.970571	103.8
LCZ696	-0.196165	-0.00204054	0.844481	0.979613	99.2	-0.00562774	-6.265e-05	0.99551	0.970571	103.7
LDE225 (NVP-LDE225,Erismodegib)	0.370554	0.00385457	0.710969	0.979613	96.3	-0.145186	-0.00161615	0.884564	0.970571	90.8
LDE225 Diphosphate	-0.110833	-0.0011529	0.911749	0.979613	96	-0.38773	-0.00431607	0.698216	0.970571	103.7
LDK378	0.0861463	0.00089611	0.93135	0.979613	98.1	0.422111	0.00469879	0.672944	0.970571	111.8
Ledipasvir	0.142916	0.00148663	0.886357	0.979613	97.1	0.203195	0.00226189	0.838982	0.970571	106.2
LEE011	-0.0874921	-0.00091011	0.93028	0.979613	102.1	0.145728	0.0016222	0.884136	0.970571	111
Leflunomide	-0.0714554	-0.00074329	0.943035	0.979613	102.3	0.0188701	0.00021006	0.984945	0.970571	114.9
Lenalidomide (CC-5013)	-0.099909	-0.00103927	0.920417	0.979613	90.6	-0.102976	-0.0011463	0.917982	0.970571	103.4
Lenvatinib (E7080)	0.213925	0.00222528	0.830606	0.979613	96.5	0.20113	0.00223891	0.840597	0.970571	111.3
Lesinurad	0.284652	0.00296099	0.775911	0.979613	97	-0.0306626	-0.00034132	0.975539	0.970571	107.3
Letrozole	-0.0566385	-0.00058916	0.954833	0.979613	101.1	-0.395137	-0.00439852	0.692742	0.970571	108.2
Leucovorin Calcium	-0.299162	-0.00311193	0.764816	0.979613	91.8	-0.777744	-0.00865757	0.43672	0.970571	95.1
Leuprolide Acetate	0.492037	0.00511825	0.622693	0.979613	100.1	0.0434406	0.00048357	0.96535	0.970571	108.4
Levetiracetam	0.110474	0.00114917	0.912033	0.979613	102	-0.204801	-0.00227977	0.837728	0.970571	106.8
Levobetaxolol HCl	-8.50417	-0.0884618	0	4.36019e-16	5.1	-7.85996	-0.0874942	0	1.19391e-13	3.4
Levobupivacaine HCl	0.123995	0.00128982	0.901319	0.979613	96.2	-0.0982224	-0.00109338	0.921756	0.970571	96.3
Levodopa	-0.102256	-0.00106369	0.918553	0.979613	92.7	-0.67414	-0.00750428	0.500222	0.970571	94.3
Levofloxacin	-0.0635395	-0.00066095	0.949337	0.979613	105.4	-0.178749	-0.00198977	0.858135	0.970571	104.8
Levomefolate calcium	0.0621865	0.00064687	0.950414	0.979613	96.9	0.118439	0.00131842	0.90572	0.970571	112.5
Levonorgestrel	-0.215929	-0.00224613	0.829043	0.979613	101.3	0.474414	0.005281	0.635205	0.970571	111.9
Levosimendan	0.0914596	0.00095138	0.927127	0.979613	101.8	-0.286571	-0.00319	0.774441	0.970571	104.8
Levosulpiride	-0.113814	-0.00118391	0.909385	0.979613	103.3	0.0555598	0.00061847	0.955692	0.970571	110.3
Levulinic acid	0.101791	0.00105885	0.918922	0.979613	100.1	-0.139389	-0.00155163	0.889143	0.970571	107.6
Licofelone	-0.0327517	-0.00034069	0.973873	0.979613	94.9	-0.0348649	-0.0003881	0.972187	0.970571	98
Lidocaine	0.186314	0.00193807	0.852199	0.979613	105.3	0.17717	0.00197219	0.859375	0.970571	115.7
Ligustrazine Hydrochloride	0.0327962	0.00034115	0.973837	0.979613	98.4	0.264862	0.00294834	0.791116	0.970571	112.4
Linagliptin (BI-1356)	0.0857527	0.00089201	0.931663	0.979613	104.9	-0.0635703	-0.00070764	0.949312	0.970571	107.3
Linalool	0.118748	0.00123523	0.905475	0.979613	93.5	0.207429	0.00230902	0.835675	0.970571	104.6
Linezolid	0.232816	0.00242179	0.815904	0.979613	98.7	0.204165	0.00227269	0.838225	0.970571	108.3
Linifanib (ABT-869)	0.285636	0.00297123	0.775157	0.979613	97.9	-0.0263553	-0.00029338	0.978974	0.970571	109.5
Linoleic Acid	0.0810715	0.00084332	0.935385	0.979613	101.2	-0.0830108	-0.00092405	0.933843	0.970571	100.2
Linsitinib	0.147245	0.00153166	0.882939	0.979613	96.7	-0.0894814	-0.00099607	0.928699	0.970571	95.4
Liothyronine Sodium	-0.244016	-0.0025383	0.807218	0.979613	89.3	-0.191617	-0.00213302	0.848042	0.970571	98.7
Lisinopril dihydrate	-0.126067	-0.00131136	0.899679	0.979613	92	0.27293	0.00303815	0.784907	0.970571	99.2
Lithium carbonate	0.137124	0.00142638	0.890933	0.979613	94.3	0.286095	0.00318471	0.774805	0.970571	107.9
Lithium Citrate	-0.0573736	-0.00059681	0.954248	0.979613	94.4	0.497479	0.00553776	0.618851	0.970571	106
Lithocholic Acid	0.158105	0.00164463	0.874374	0.979613	96.3	-0.205971	-0.00229279	0.836814	0.970571	98
Loganin	0.0301562	0.00031369	0.975942	0.979613	93.6	0.0358461	0.00039903	0.971405	0.970571	100.3
Lomefloxacin HCl	-0.0878133	-0.00091345	0.930025	0.979613	90.5	0.17865	0.00198866	0.858213	0.970571	102.8
Lomerizine HCl	-8.88456	-0.0924187	0	2.58159e-17	2.2	-7.84495	-0.0873271	0	1.3153e-13	2.2
Lomitapide	-0.0489493	-0.00050918	0.96096	0.979613	103	0.0217741	0.00024238	0.982628	0.970571	115.8
Lomustine	0.114048	0.00118635	0.9092	0.979613	98.6	0.124825	0.00138951	0.900662	0.970571	105.7
Lonafarnib	-2.55754	-0.026604	0.0105414	0.146438	70.9	-4.32912	-0.0481901	1.497e-05	0.000227308	51.5
Lonidamine	-0.13848	-0.00144049	0.889861	0.979613	96.1	-0.546619	-0.00608477	0.58464	0.970571	98.7
Loperamide HCl	-0.158049	-0.00164405	0.874418	0.979613	93.2	-0.15381	-0.00171216	0.87776	0.970571	101.7
Lopinavir	0.185074	0.00192517	0.853171	0.979613	98.8	-0.229905	-0.00255922	0.818165	0.970571	102.5
Loratadine	0.26757	0.0027833	0.789031	0.979613	98.5	0.381659	0.00424848	0.702715	0.970571	115.1
Lornoxicam	-0.120105	-0.00124935	0.9044	0.979613	92.8	0.173069	0.00192655	0.862597	0.970571	104.7
Losartan	0.0184668	0.00019209	0.985266	0.979613	95	0.442599	0.00492685	0.658056	0.970571	109.4
Losartan Potassium (DuP 753)	0.297781	0.00309756	0.765871	0.979613	103.9	0.15464	0.00172139	0.877105	0.970571	116.5
Losmapimod	0.271505	0.00282424	0.786002	0.979613	98.3	0.207274	0.0023073	0.835796	0.970571	104.2
Loteprednol etabonate	0.138339	0.00143902	0.889973	0.979613	95.8	-0.31753	-0.00353463	0.750841	0.970571	98.9
Lovastatin	-6.06989	-0.0631401	0	2.168e-08	44	-7.19415	-0.0800827	0	1.22694e-11	22.2
Loxapine Succinate	0.631552	0.00656951	0.527679	0.979613	100.5	-0.207089	-0.00230524	0.83594	0.970571	96.7
LOXO-101	-0.0663804	-0.0006905	0.947075	0.979613	99.2	0.0201593	0.00022441	0.983916	0.970571	105.3
Lubiprostone	-0.0595654	-0.00061961	0.952502	0.979613	91.7	0.12951	0.00144166	0.896954	0.970571	98.7
Luliconazole	-0.125632	-0.00130684	0.900024	0.979613	98.3	-0.210869	-0.00234731	0.83299	0.970571	112.2
Lumefantrine	0.691777	0.00719598	0.489077	0.979613	110.2	0.592332	0.00659362	0.553629	0.970571	122.3
Lumiracoxib	0.0851843	0.0008861	0.932115	0.979613	107.4	-0.150311	-0.0016732	0.88052	0.970571	105.6
Lurasidone HCl	0.186277	0.00193768	0.852228	0.979613	103.9	0.182373	0.00203011	0.85529	0.970571	111.7
Lutein	0.0813429	0.00084614	0.935169	0.979613	97.1	-0.588683	-0.006553	0.556074	0.970571	94.2
LY2157299	-0.0164829	-0.00017146	0.986849	0.979613	94.5	0.122877	0.00136782	0.902205	0.970571	103.6
LY2228820	-0.0947228	-0.00098532	0.924535	0.979613	99.4	-0.00108105	-1.203e-05	0.999137	0.970571	103.5
LY2784544	0.235919	0.00245407	0.813495	0.979613	93	0.151703	0.0016887	0.879421	0.970571	106
LY2835219	-2.83321	-0.0294715	0.00460833	0.0669056	58.6	-3.01474	-0.033559	0.00257201	0.0330235	55.1
LY2835219 free base	0.119058	0.00123847	0.905229	0.979613	99.2	0.51573	0.00574092	0.606043	0.970571	118.9
LY2940680	0.285222	0.00296693	0.775474	0.979613	99.6	-0.0234118	-0.00026061	0.981322	0.970571	106.2
LY335979 (Zosuquidar 3HCL)	0.48944	0.00509124	0.62453	0.979613	100.7	-0.479964	-0.00534278	0.631253	0.970571	100.1
m-Cresol	0.0276646	0.00028777	0.97793	0.979613	93.8	0.175141	0.00194961	0.860969	0.970571	104.3
Macitentan	-0.375013	-0.00390094	0.707651	0.979613	88.4	0.29949	0.00333381	0.764567	0.970571	109.2
Madecassic acid	-0.0587736	-0.00061137	0.953132	0.979613	95.9	0.619231	0.00689305	0.535764	0.970571	115
Madecassoside	0.205874	0.00214154	0.836889	0.979613	102.1	0.604417	0.00672815	0.545566	0.970571	115.7
Magnolol	-0.0494429	-0.00051431	0.960566	0.979613	94.2	0.324657	0.00361397	0.74544	0.970571	105.9
Malic acid	-0.00424522	-4.416e-05	0.996613	0.979613	96.6	-0.0559365	-0.00062266	0.955392	0.970571	105.7
Malotilate	-1.19673	-0.0124486	0.23141	0.979613	62.4	-7.29383	-0.0811922	0	5.94185e-12	17.7
Maltotriose	-0.120646	-0.00125498	0.903971	0.979613	95.5	0.0940023	0.0010464	0.925107	0.970571	107.4
Manidipine	0.0936321	0.00097398	0.925401	0.979613	97.7	0.0107557	0.00011973	0.991418	0.970571	102
Manidipine 2HCl	0.0920876	0.00095791	0.926628	0.979613	95.9	-0.269646	-0.0030016	0.787433	0.970571	98.2
Maprotiline HCl	-0.236464	-0.00245974	0.813073	0.979613	102.5	0.0210646	0.00023448	0.983194	0.970571	111.6
Maraviroc	-0.0249978	-0.00026003	0.980057	0.979613	100.6	0.0893614	0.00099474	0.928795	0.970571	108.1
Marbofloxacin	0.34807	0.00362069	0.727787	0.979613	99.1	0.387952	0.00431854	0.698052	0.970571	104.9
Marimastat	-0.0163836	-0.00017042	0.986928	0.979613	100.4	0.0895725	0.00099709	0.928627	0.970571	116.7
Masitinib (AB1010)	0.271266	0.00282176	0.786186	0.979613	95.3	0.0460417	0.00051252	0.963277	0.970571	105.1
MDV3100 (Enzalutamide)	-0.0116088	-0.00012076	0.990738	0.979613	102.2	0.378459	0.00421287	0.705089	0.970571	115.7
Mebendazole	-9.19639	-0.0956623	0	2.38272e-18	1.4	-8.45773	-0.0941483	0	3.01142e-15	4.3
Mecamylamine hydrochloride	0.0107052	0.00011136	0.991459	0.979613	102.7	0.295017	0.00328402	0.767981	0.970571	119.8
Mecarbinate	-0.126794	-0.00131894	0.899103	0.979613	87.8	0.213994	0.00238211	0.830551	0.970571	97.7
Mechlorethamine HCl	-8.46764	-0.0880818	0	5.68863e-16	5.8	-7.85909	-0.0874846	0	1.19391e-13	3.3
Meclizine 2HCl	0.142532	0.00148265	0.886659	0.979613	92.7	-0.182288	-0.00202916	0.855357	0.970571	95.8
Meclofenamate Sodium	-0.0666094	-0.00069288	0.946893	0.979613	95.5	-0.211348	-0.00235264	0.832616	0.970571	101
Medetomidine HCl	0.00544245	5.661e-05	0.995658	0.979613	99.8	0.308139	0.0034301	0.757976	0.970571	106.9
Medroxyprogesterone	-0.863223	-0.00897939	0.388015	0.979613	90.7	-3.04009	-0.0338412	0.00236505	0.0307795	70.7
Medroxyprogesterone acetate	-0.135764	-0.00141224	0.892008	0.979613	94.4	0.236859	0.00263662	0.812767	0.970571	104.2
Mefenamic Acid	0.0799735	0.0008319	0.936258	0.979613	97.4	-0.281541	-0.00313402	0.778295	0.970571	97.2
Mefloquine hydrochloride	-0.0319322	-0.00033216	0.974526	0.979613	98	0.311916	0.00347213	0.755104	0.970571	116.4
Megestrol Acetate	-0.21455	-0.00223178	0.830118	0.979613	95.8	-0.298922	-0.00332749	0.765	0.970571	101
Meglumine	0.0535485	0.00055702	0.957295	0.979613	100.6	0.021209	0.00023609	0.983079	0.970571	110.5
MEK162 (ARRY-162, ARRY-438162)	-0.318369	-0.00331173	0.750205	0.979613	90	-3.26467	-0.0363411	0.00109592	0.0153037	64.9
Melamine	-0.336155	-0.00349674	0.736754	0.979613	96.1	-0.293666	-0.00326899	0.769013	0.970571	104.8
Melatonin	0.207333	0.00215672	0.835749	0.979613	101.5	-0.0820839	-0.00091373	0.93458	0.970571	113.3
Melibiose	0.0563821	0.0005865	0.955037	0.979613	96.1	0.144345	0.0016068	0.885228	0.970571	108.3
Meloxicam (Mobic)	-0.019491	-0.00020275	0.984449	0.979613	97.5	-0.588109	-0.00654661	0.556459	0.970571	96.3
Melphalan	-8.4154	-0.0875384	0	8.79192e-16	27.8	-8.15664	-0.0907967	0	1.60737e-14	6.2
Memantine hydrochloride	0.171566	0.00178466	0.863779	0.979613	95.8	0.486786	0.00541872	0.62641	0.970571	98.8
Menadione	-0.112446	-0.00116968	0.91047	0.979613	101.1	0.189005	0.00210393	0.850089	0.970571	112
Menaquinone 4	0.16998	0.00176816	0.865026	0.979613	98.6	0.635342	0.0070724	0.525205	0.970571	116.1
Mepenzolate Bromide	0.308094	0.00320484	0.758011	0.979613	102	-0.421229	-0.00468897	0.673588	0.970571	97.5
Mepiroxol	0.0270487	0.00028137	0.978421	0.979613	94.2	0.0834432	0.00092886	0.933499	0.970571	95.8
Mepivacaine HCl	-0.08331	-0.0008666	0.933605	0.979613	100.7	0.128689	0.00143252	0.897604	0.970571	113.6
Meptazinol HCl	-3.01511	-0.0313637	0.00256883	0.0378647	56	-2.65887	-0.0295976	0.00784031	0.0961494	61.7
Mepyramine maleate	0.0392171	0.00040794	0.968717	0.979613	96.3	0.163006	0.00181452	0.870514	0.970571	103.2
Mequinol	0.126007	0.00131075	0.899726	0.979613	102.8	-0.270857	-0.00301508	0.786501	0.970571	106.4
Mercaptopurine (6-MP)	0.227553	0.00236704	0.819994	0.979613	97.1	-2.68769	-0.0299184	0.00719484	0.0888029	69.3
Meropenem	-0.161654	-0.00168155	0.871578	0.979613	94.4	-0.489764	-0.00545187	0.624301	0.970571	91.9
Meropenem trihydrate	0.439927	0.0045762	0.65999	0.979613	102.1	0.195131	0.00217213	0.845291	0.970571	106.3
Mesalamine	0.0658336	0.00068481	0.94751	0.979613	101.9	-0.108322	-0.0012058	0.91374	0.970571	107.8
Mesna	0.0277163	0.00028831	0.977888	0.979613	92.9	-0.426663	-0.00474945	0.669625	0.970571	91.3
Mesoridazine Besylate	0.00181773	1.891e-05	0.99855	0.979613	97.6	0.120941	0.00134627	0.903738	0.970571	109.3
Mestranol	0.0109734	0.00011415	0.991245	0.979613	91.6	0.107662	0.00119846	0.914264	0.970571	99.6
Metaxalone	-0.109364	-0.00113762	0.912914	0.979613	104.4	-0.242901	-0.00270389	0.808082	0.970571	110.7
Metformin HCl	-0.405305	-0.00421605	0.685253	0.979613	97.3	-0.526054	-0.00585584	0.598851	0.970571	103.3
Methacycline HCl	0.0405927	0.00042225	0.967621	0.979613	102.6	0.0249411	0.00027763	0.980102	0.970571	109.2
Methazolamide	0.137418	0.00142944	0.8907	0.979613	104.6	0.263114	0.00292888	0.792463	0.970571	111.2
Methenamine	-0.291088	-0.00302795	0.770984	0.979613	98.2	-0.600393	-0.00668336	0.548244	0.970571	95.4
Methicillin (sodium salt)	-0.0412918	-0.00042952	0.967063	0.979613	102.3	0.0609059	0.00067798	0.951434	0.970571	103.2
Methimazole	0.0379444	0.0003947	0.969732	0.979613	94	-0.142964	-0.00159142	0.886319	0.970571	99.9
Methotrexate	0.038698	0.00040254	0.969131	0.979613	100.7	0.0445595	0.00049602	0.964458	0.970571	108.5
Methscopolamine	-0.121604	-0.00126495	0.903213	0.979613	101.6	0.152224	0.0016945	0.879011	0.970571	114.1
Methyl salicylate	-0.0684258	-0.00071178	0.945447	0.979613	99.9	0.0928625	0.00103371	0.926013	0.970571	110.1
Methylcobalamin	-0.193184	-0.00200953	0.846815	0.979613	105.3	-0.295058	-0.00328447	0.76795	0.970571	111.7
Methyldopa	0.231732	0.00241051	0.816746	0.979613	91.6	-0.471364	-0.00524705	0.637381	0.970571	92.2
Methylparaben	0.0407973	0.00042438	0.967457	0.979613	102	0.270809	0.00301454	0.786538	0.970571	106.4
Methylprednisolone	-0.16994	-0.00176774	0.865058	0.979613	91.2	-0.171721	-0.00191153	0.863657	0.970571	107.8
Methylprednisolone Sodium Succinate	0.0211685	0.0002202	0.983111	0.979613	106.5	-0.38752	-0.00431373	0.698371	0.970571	112.1
Methylthiouracil	0.0957659	0.00099617	0.923707	0.979613	99.4	-0.063443	-0.00070622	0.949414	0.970571	104.6
Methyocarbamol	0.0161504	0.000168	0.987114	0.979613	94.2	-0.154849	-0.00172373	0.87694	0.970571	100.5
Meticrane	0.184829	0.00192262	0.853363	0.979613	93.4	0.0246949	0.0002749	0.980298	0.970571	101.1
Metoclopramide	-0.0268427	-0.00027922	0.978585	0.979613	100.3	0.162507	0.00180897	0.870907	0.970571	117.4
Metolazone	0.0324548	0.0003376	0.974109	0.979613	95.3	0.273255	0.00304177	0.784657	0.970571	104.5
Metoprolol Succinate	-0.131736	-0.00137034	0.895193	0.979613	95.7	0.252889	0.00281507	0.800354	0.970571	110.6
Metoprolol Tartrate	-0.0797562	-0.00082964	0.936431	0.979613	103.2	0.0399195	0.00044437	0.968157	0.970571	111.8
Metronidazole	0.232589	0.00241943	0.816081	0.979613	97.5	0.0384801	0.00042835	0.969305	0.970571	103.1
Metyrapone	-0.360529	-0.00375028	0.718452	0.979613	93.3	-0.255035	-0.00283896	0.798696	0.970571	106.3
Mevastatin	-6.32667	-0.065811	0	4.31904e-09	40	-7.42871	-0.0826937	0	2.25586e-12	6.8
Mexiletine HCl	-0.301642	-0.00313773	0.762925	0.979613	90.7	-0.164591	-0.00183216	0.869266	0.970571	99.1
Mezlocillin Sodium	-0.130291	-0.00135531	0.896336	0.979613	91.3	-0.531885	-0.00592075	0.594805	0.970571	95
Mianserin HCl	0.714953	0.00743706	0.474638	0.979613	95.8	1.43932	0.0160219	0.150061	0.970571	111.1
Micafungin sodium	-0.0482478	-0.00050188	0.961519	0.979613	101.7	0.167265	0.00186193	0.867162	0.970571	115.9
Miconazole	0.145685	0.00151544	0.88417	0.979613	99.2	-0.271993	-0.00302772	0.785628	0.970571	103.7
Miconazole Nitrate	0.353209	0.00367413	0.723932	0.979613	103.5	0.0576704	0.00064197	0.954011	0.970571	107.3
Midodrine (hydrochloride)	0.0496704	0.00051668	0.960385	0.979613	92.4	0.184389	0.00205255	0.853708	0.970571	104.8
Midostaurin (PKC412)	-9.12296	-0.0948986	0	3.71437e-18	7.1	-8.23789	-0.0917012	0	1.15622e-14	2.3
Mifepristone	-0.333217	-0.00346618	0.73897	0.979613	94	-0.339381	-0.00377787	0.734323	0.970571	98.1
Miglitol	-0.10488	-0.00109098	0.916471	0.979613	88.7	-0.238397	-0.00265375	0.811573	0.970571	95.7
Milnacipran HCl	-0.144763	-0.00150585	0.884898	0.979613	88.6	-0.0311102	-0.00034631	0.975182	0.970571	98.9
Milrinone	-0.247753	-0.00257717	0.804325	0.979613	91.4	-0.160674	-0.00178856	0.87235	0.970571	90
Miltefosine	0.119081	0.00123871	0.905211	0.979613	98.3	0.270675	0.00301306	0.786641	0.970571	105
Minocycline HCl	-0.189211	-0.00196821	0.849927	0.979613	90.5	0.212767	0.00236845	0.831509	0.970571	104.7
Minoxidil	0.0259897	0.00027035	0.979266	0.979613	95.6	0.484445	0.00539267	0.62807	0.970571	99
Mirabegron (YM178)	-0.468059	-0.00486883	0.639742	0.979613	90	-0.906336	-0.010089	0.364758	0.970571	91.4
Mirtazapine	-0.418293	-0.00435115	0.675733	0.979613	86	-0.417214	-0.00464428	0.676522	0.970571	94.1
Misoprostol	0.0363387	0.000378	0.971012	0.979613	101	0.348116	0.0038751	0.727753	0.970571	112.3
Mitiglinide Calcium	0.237606	0.00247162	0.812187	0.979613	104.5	0.163238	0.00181711	0.870331	0.970571	112.7
Mitomycin C	-9.37599	-0.0975306	0	8.27056e-19	1	-8.01805	-0.089254	0	4.19465e-14	1.1
Mitotane (Lsodren)	-0.296721	-0.00308654	0.76668	0.979613	89.4	-0.182414	-0.00203057	0.855258	0.970571	91.3
Mitoxantrone HCl	-8.83344	-0.0918869	0	3.6297e-17	2	-8.00661	-0.0891267	0	4.33811e-14	3.3
Mizolastine	0.122147	0.00127059	0.902783	0.979613	96.1	-0.195236	-0.0021733	0.845208	0.970571	99.4
Mizoribine	-0.0290339	-0.00030202	0.976838	0.979613	105.9	0.0038256	4.259e-05	0.996948	0.970571	110.2
MK-2048	-0.0546793	-0.00056878	0.956394	0.979613	96.3	-0.166086	-0.00184881	0.868089	0.970571	107.3
MK-4827	-8.73934	-0.0909081	0	7.1867e-17	1.9	-7.68687	-0.0855675	0	3.74608e-13	2.1
MK-5172	0.0357835	0.00037223	0.971455	0.979613	93.1	0.140765	0.00156695	0.888055	0.970571	105.5
MK3102	0.108079	0.00112426	0.913933	0.979613	101.1	0.456876	0.00508578	0.64776	0.970571	111.5
MLN2238	0.133575	0.00138947	0.893739	0.979613	101.9	0.0689141	0.00076713	0.945058	0.970571	109.4
MLN8237 (Alisertib)	-0.134913	-0.00140339	0.892681	0.979613	92	-0.0860096	-0.00095743	0.931459	0.970571	107.2
MLN9708	-9.47189	-0.0985282	0	4.82432e-19	1.5	-8.8354	-0.0983524	0	9.54102e-16	0.8
Mocetinostat (MGCD0103, MG0103)	0.0124123	0.00012912	0.990097	0.979613	100.3	0.0418181	0.0004655	0.966644	0.970571	113.9
Moclobemide (Ro 111163)	0.181776	0.00189087	0.855758	0.979613	101.6	0.196922	0.00219207	0.843888	0.970571	102.3
Moguisteine	0.356544	0.00370883	0.721433	0.979613	94.8	0.255938	0.00284901	0.797998	0.970571	101.4
Molidustat (BAY85-3934)	0.124612	0.00129623	0.900831	0.979613	100.7	-0.0647752	-0.00072105	0.948353	0.970571	106
Mometasone furoate	-0.0523009	-0.00054404	0.958289	0.979613	98.6	0.0211568	0.00023551	0.983121	0.970571	109.2
Monobenzone	-2.48321	-0.0258308	0.0130203	0.178308	69.1	-2.39442	-0.0266538	0.0166465	0.195377	70.2
Monomethyl auristatin E	-8.71384	-0.0906428	0	8.72634e-17	1.5	-7.82144	-0.0870654	0	1.51374e-13	1.6
Montelukast Sodium	0.258149	0.00268531	0.796292	0.979613	94.7	0.565494	0.00629487	0.571738	0.970571	108.6
Morin	0.0465279	0.00048399	0.962889	0.979613	97.6	0.188823	0.00210191	0.850231	0.970571	104.5
Moroxydine HCl	-0.315914	-0.00328619	0.752068	0.979613	95.9	0.170818	0.00190148	0.864367	0.970571	108.9
Mosapride Citrate	-0.0883285	-0.00091881	0.929616	0.979613	103.5	-0.194218	-0.00216196	0.846005	0.970571	113.7
Motolimod (VTX-2337)	0.318936	0.00331763	0.749775	0.979613	94.7	0.117331	0.00130609	0.906597	0.970571	103.3
Moxalactam (sodium salt)	0.100058	0.00104082	0.920299	0.979613	99.9	-0.885068	-0.00985226	0.37612	0.970571	97.5
Moxidectin	0.0670985	0.00069797	0.946503	0.979613	98.7	0.0734685	0.00081782	0.941433	0.970571	106.7
Moxifloxacin HCl	-0.0277887	-0.00028906	0.977831	0.979613	94.4	0.225499	0.00251017	0.821591	0.970571	105
Moxonidine	0.686209	0.00713806	0.492582	0.979613	104.9	-0.0906667	-0.00100927	0.927757	0.970571	112.1
MPEP	0.0776048	0.00080726	0.938142	0.979613	101	0.347795	0.00387152	0.727994	0.970571	113.1
Mubritinib (TAK 165)	0.184636	0.00192062	0.853514	0.979613	95.5	-0.462615	-0.00514967	0.64364	0.970571	97.7
Mupirocin	-0.0121799	-0.0001267	0.990282	0.979613	100.3	0.161414	0.0017968	0.871767	0.970571	115.8
Mycophenolate Mofetil	-0.0242828	-0.00025259	0.980627	0.979613	96.3	-0.20727	-0.00230725	0.835799	0.970571	106.8
Mycophenolic acid	-9.17517	-0.0954416	0	2.80841e-18	3	-8.32717	-0.092695	0	7.1077e-15	3.8
myo-Inositol	-0.104426	-0.00108625	0.916832	0.979613	94.4	-0.0384506	-0.00042802	0.969328	0.970571	104.8
N-acetyl-D-Glucosamine	-0.186833	-0.00194347	0.851791	0.979613	97.8	-0.503304	-0.0056026	0.61475	0.970571	101.7
N-Acetylneuraminic acid	0.0398488	0.00041451	0.968214	0.979613	96.4	-0.166981	-0.00185878	0.867385	0.970571	101.8
N-Carbamyl-L-glutamic acid	0.158075	0.00164432	0.874398	0.979613	98.3	-0.763661	-0.0085008	0.445069	0.970571	95.9
Nabumetone	-0.113172	-0.00117723	0.909894	0.979613	95.4	0.0357357	0.0003978	0.971493	0.970571	101.9
NAD+	0.422308	0.00439292	0.6728	0.979613	98.8	0.347416	0.00386731	0.728279	0.970571	105.1
Nadifloxacin	-1.42591	-0.0148325	0.153895	0.979613	84.4	-2.90758	-0.0323661	0.0036424	0.0464551	60.4
Nafamostat Mesylate(FUT-175)	-0.0668778	-0.00069567	0.946679	0.979613	97.4	0.00343078	3.819e-05	0.997263	0.970571	109.1
Nafcillin Sodium	-0.126707	-0.00131803	0.899172	0.979613	98.5	-0.18539	-0.00206369	0.852923	0.970571	103.5
Naftifine HCl	0.179766	0.00186995	0.857337	0.979613	98.7	-0.369451	-0.0041126	0.711791	0.970571	95.7
Naftopidil	0.0299019	0.00031104	0.976145	0.979613	101.1	-0.0628309	-0.00069941	0.949901	0.970571	104.3
Nalidixic acid	0.375646	0.00390753	0.70718	0.979613	98	-0.701515	-0.00780901	0.482982	0.970571	94
Naloxone HCl	0.00204607	2.128e-05	0.998367	0.979613	99.5	-0.400062	-0.00445335	0.689111	0.970571	104.3
Naltrexone HCl	-0.482343	-0.00501741	0.629563	0.979613	96.5	0.0887925	0.00098841	0.929247	0.970571	111.7
Napabucasin	-8.85631	-0.0921248	0	3.13142e-17	5.3	-7.48571	-0.0833282	0	1.51266e-12	9.7
Naphazoline HCl	0.117261	0.00121977	0.906653	0.979613	107.3	-0.00443132	-4.933e-05	0.996464	0.970571	112.5
Naproxen Sodium	0.0509343	0.00052983	0.959378	0.979613	98.2	-0.426792	-0.0047509	0.669531	0.970571	102.8
Naratriptan	-0.0700176	-0.00072833	0.94418	0.979613	85.8	-0.302904	-0.00337181	0.761963	0.970571	90.6
Natamycin	0.159102	0.00165501	0.873589	0.979613	97.8	0.137918	0.00153526	0.890305	0.970571	100.2
Nateglinide	-0.250468	-0.00260541	0.802226	0.979613	97.5	0.12491	0.00139045	0.900595	0.970571	106.1
Nebivolol	-0.11399	-0.00118575	0.909246	0.979613	105.6	-0.0735161	-0.00081835	0.941395	0.970571	109.3
Nedaplatin	-2.72002	-0.0282941	0.00652784	0.0926833	70.3	-6.95461	-0.0774162	0	6.63106e-11	12.2
Nefiracetam	-0.0532385	-0.0005538	0.957542	0.979613	93.7	0.268943	0.00299377	0.787974	0.970571	107.1
Nelarabine	0.229164	0.0023838	0.818741	0.979613	99.1	-0.949821	-0.0105731	0.342203	0.970571	91.4
Nelfinavir	-0.0450276	-0.00046838	0.964085	0.979613	92.8	0.0787633	0.00087676	0.937221	0.970571	103.9
Nelfinavir Mesylate	0.15343	0.001596	0.87806	0.979613	91.2	0.259995	0.00289417	0.794868	0.970571	106.1
Neomycin sulfate	0.289675	0.00301325	0.772065	0.979613	97.6	0.0179149	0.00019942	0.985707	0.970571	100.5
Neostigmine Bromide	-0.0793757	-0.00082568	0.936734	0.979613	91.7	-0.0974908	-0.00108523	0.922337	0.970571	96.7
Nepafenac	0.127583	0.00132714	0.898479	0.979613	93.5	0.246318	0.00274193	0.805436	0.970571	107.2
Neratinib (HKI-272)	0.0496684	0.00051666	0.960387	0.979613	94.4	-0.0678601	-0.00075539	0.945897	0.970571	98.5
Netilmicin Sulfate	-0.0609459	-0.00063397	0.951402	0.979613	95.4	0.0787206	0.00087629	0.937255	0.970571	99
Nevirapine	-0.0522208	-0.00054321	0.958353	0.979613	98.4	-0.313346	-0.00348805	0.754018	0.970571	98.5
Nicaraven	0.275508	0.00286588	0.782926	0.979613	96.7	-0.115798	-0.00128902	0.907812	0.970571	100.2
Nicardipine HCl	-0.0539907	-0.00056162	0.956943	0.979613	91.8	-0.171192	-0.00190565	0.864073	0.970571	96.4
Nicergoline	0.162547	0.00169084	0.870875	0.979613	104.9	0.0230161	0.00025621	0.981637	0.970571	114.1
Niclosamide	-8.49292	-0.0883448	0	4.74523e-16	2.4	-7.59504	-0.0845452	0	6.92528e-13	23.2
Nicorandil	-0.148741	-0.00154723	0.881758	0.979613	101.2	-0.119572	-0.00133103	0.904822	0.970571	106.1
Nicotinamide	-0.005606	-5.831e-05	0.995527	0.979613	97.2	0.248344	0.00276448	0.803868	0.970571	107.9
Nicotine	-0.00595779	-6.197e-05	0.995246	0.979613	93.7	-0.0800522	-0.00089111	0.936196	0.970571	100.8
Nicotine Difartrate	-0.180856	-0.00188129	0.856481	0.979613	93	0.429533	0.00478141	0.667535	0.970571	101
Nicotinic Acid	0.974976	0.0101419	0.329572	0.979613	100.9	0.528409	0.00588206	0.597216	0.970571	106.7
Nifedipine	-0.0519984	-0.0005409	0.95853	0.979613	92.8	0.562421	0.00626067	0.573829	0.970571	111.7
Nifenazone	-0.0164319	-0.00017093	0.98689	0.979613	93.5	-0.010492	-0.00011679	0.991629	0.970571	97.4
Niflumic acid	-0.0181269	-0.00018856	0.985538	0.979613	93.5	0.0335019	0.00037293	0.973274	0.970571	102.5
Nifuroxazide	-0.303886	-0.00316107	0.761215	0.979613	87.1	-0.519283	-0.00578047	0.603563	0.970571	92
Nilotinib monohydrochloride monohydrate	0.299238	0.00311272	0.764759	0.979613	93.7	0.385153	0.00428738	0.700124	0.970571	107.8
Nilotinib(AMN-107)	0.0855761	0.00089018	0.931803	0.979613	104.6	0.163361	0.00181848	0.870234	0.970571	110.4
Nilutamide	-0.00698198	-7.263e-05	0.994429	0.979613	97.1	0.231735	0.00257959	0.816744	0.970571	109.9
Nilvadipine	0.0553575	0.00057584	0.955854	0.979613	91.9	0.191233	0.00212874	0.848343	0.970571	101
Nimesulide	-0.11252	-0.00117045	0.910411	0.979613	96.5	0.0980382	0.00109133	0.921902	0.970571	104.7
Nimodipine	-0.0544084	-0.00056597	0.95661	0.979613	92	0.104067	0.00115843	0.917116	0.970571	100.4
Nintedanib (BIBF 1120)	0.234213	0.00243632	0.814819	0.979613	100.8	0.138878	0.00154594	0.889546	0.970571	107.9
Nisoldipine	-0.0375073	-0.00039016	0.970081	0.979613	95.2	-0.07466	-0.00083109	0.940485	0.970571	103.1
Nitazoxanide	-0.0758378	-0.00078888	0.939548	0.979613	91.8	-0.868718	-0.00967025	0.385001	0.970571	90.7
Nithiamide	0.240424	0.00250094	0.810001	0.979613	95.8	-0.131212	-0.0014606	0.895608	0.970571	98.9
Nitisinone	0.159332	0.0016574	0.873407	0.979613	91.8	0.141333	0.00157326	0.887607	0.970571	104.1
Nitrendipine	-0.295737	-0.00307631	0.767431	0.979613	92.8	0.0132549	0.00014755	0.989424	0.970571	105.8
Nitrofurantoin	-0.0664483	-0.00069121	0.947021	0.979613	93.5	0.0128664	0.00014322	0.989734	0.970571	102.3
Nitrofurazone	-0.0123166	-0.00012812	0.990173	0.979613	94.5	0.0949941	0.00105744	0.92432	0.970571	103.7
Nitroxoline	0.071508	0.00074384	0.942993	0.979613	98.8	0.171112	0.00190476	0.864135	0.970571	103.5
Nizatidine	0.0233222	0.0002426	0.981393	0.979613	93.5	0.402331	0.0044786	0.687441	0.970571	103.8
Noradrenaline bitartrate monohydrate	0.0698071	0.00072615	0.944347	0.979613	95.5	0.549987	0.00612225	0.582329	0.970571	113.3
Nordihydroguaiaretic acid	0.482781	0.00502197	0.629251	0.979613	96.9	-0.119412	-0.00132925	0.904949	0.970571	104.6
Norethindrone	-0.067048	-0.00069744	0.946543	0.979613	94.1	0.0861982	0.00095953	0.931309	0.970571	105.3
Nortriptyline (hydrochloride)	-0.0246052	-0.00025595	0.98037	0.979613	96	-0.0298602	-0.00033239	0.976179	0.970571	106.4
Noscapine HCl	0.411951	0.00428518	0.680375	0.979613	102.2	-0.386979	-0.00430771	0.698771	0.970571	98.5
Novobiocin Sodium	0.0625942	0.00065112	0.95009	0.979613	95.1	0.150764	0.00167825	0.880162	0.970571	105.5
Nuciferine	0.0257362	0.00026771	0.979468	0.979613	102.6	0.652417	0.00726246	0.514132	0.970571	112.4
Nystatin (Fungicidin)	0.0972014	0.00101111	0.922566	0.979613	95.8	-0.247809	-0.00275852	0.804282	0.970571	101.2
o-Cresol	0.20153	0.00209635	0.840284	0.979613	95.3	0.167796	0.00186785	0.866744	0.970571	106.3
o-Toluic acid	0.122602	0.00127533	0.902422	0.979613	99.7	0.389612	0.00433702	0.696824	0.970571	110.6
Obeticholic Acid	0.195217	0.00203068	0.845223	0.979613	106.1	0.0140037	0.00015588	0.988827	0.970571	114.8
Octreotide acetate	0.135874	0.00141338	0.891921	0.979613	106	0.603517	0.00671814	0.546165	0.970571	123
ODM-201	0.00125203	1.302e-05	0.999001	0.979613	101.6	-0.199333	-0.0022189	0.842002	0.970571	104.2
Ofloxacin	0.349507	0.00363563	0.726708	0.979613	99.8	0.274466	0.00305526	0.783726	0.970571	104.8
Olanzapine	-0.138984	-0.00144573	0.889463	0.979613	90.5	0.163266	0.00181742	0.870309	0.970571	105.7
Olaparib (AZD2281, Ku-0059436)	-7.87222	-0.0818881	0	6.86485e-14	7.3	-7.95417	-0.0885429	0	6.5094e-14	2.3
Oleanolic acid	-0.0675928	-0.00070311	0.94611	0.979613	91.7	-0.0254965	-0.00028382	0.979659	0.970571	102.8
Oleic Acid	0.218404	0.00227188	0.827114	0.979613	98.8	0.0412137	0.00045878	0.967126	0.970571	103.8
Olmesartan	-0.0382119	-0.00039749	0.969519	0.979613	94.8	-0.0375251	-0.00041772	0.970066	0.970571	109.5
Olmesartan medoxomil	-0.0563743	-0.00058641	0.955044	0.979613	98	-0.0296318	-0.00032985	0.976361	0.970571	113.3
Olopatadine HCl	0.155843	0.0016211	0.876157	0.979613	99.9	0.254741	0.00283568	0.798923	0.970571	100.6
Olprinone Hydrochloride	0.0607383	0.00063181	0.951568	0.979613	94.2	0.620984	0.00691256	0.53461	0.970571	115.3
Olsalazine Sodium	-0.00965968	-0.00010048	0.992293	0.979613	94.9	0.164413	0.00183019	0.869406	0.970571	105.3
Oltipraz	-0.152698	-0.00158839	0.878637	0.979613	93.3	-0.170528	-0.00189826	0.864595	0.970571	104.6
Omeprazole	0.118286	0.00123043	0.905841	0.979613	102.6	0.269076	0.00299526	0.787871	0.970571	116.4
Ondansetron	0.00438071	4.557e-05	0.996505	0.979613	91.9	-0.122655	-0.00136535	0.902381	0.970571	100
Ondansetron HCl	0.114841	0.0011946	0.908571	0.979613	94.9	0.12857	0.00143119	0.897698	0.970571	105.7
Ondansetron hydrochloride dihydrate	0.14375	0.00149532	0.885698	0.979613	95.7	0.38704	0.00430839	0.698726	0.970571	108.6
Orlistat	-0.0479633	-0.00049892	0.961745	0.979613	95.4	-0.169854	-0.00189076	0.865125	0.970571	101.4
Ornidazole	-0.209908	-0.0021835	0.83374	0.979613	91.8	-0.392836	-0.00437291	0.69444	0.970571	92.4
Orotic acid	-0.0537185	-0.00055879	0.957159	0.979613	94.9	0.0737381	0.00082083	0.941219	0.970571	98.5
Orphenadrine Citrate	-0.191586	-0.00199291	0.848066	0.979613	100.3	-0.338226	-0.00376501	0.735193	0.970571	105.2
Oseltamivir	-0.0982953	-0.00102248	0.921698	0.979613	92.9	0.19971	0.0022231	0.841707	0.970571	110.1
Oseltamivir acid	0.0486733	0.00050631	0.96118	0.979613	96.7	0.275031	0.00306155	0.783292	0.970571	113.9
Oseltamivir phosphate	0.317721	0.00330498	0.750697	0.979613	98.2	0.182631	0.00203298	0.855087	0.970571	103.9
Ospemifene	0.0192112	0.00019984	0.984673	0.979613	101	0.0635198	0.00070708	0.949353	0.970571	115.3
Osthole	-0.23351	-0.00242901	0.815366	0.979613	93.1	-0.588761	-0.00655387	0.556022	0.970571	95.5
Otilonium Bromide	-0.14964	-0.00155658	0.881049	0.979613	102.1	-0.0256127	-0.00028511	0.979566	0.970571	111.4
Ouabain	0.14816	0.00154118	0.882217	0.979613	87.9	0.0329504	0.00036679	0.973714	0.970571	92.7
Ouabain Octahydrate	0.0998503	0.00103866	0.920463	0.979613	103	-0.29094	-0.00323864	0.771097	0.970571	110.7
Oxacillin sodium monohydrate	-0.183703	-0.00191091	0.854246	0.979613	89.3	-0.116731	-0.00129941	0.907073	0.970571	98.3
Oxaliplatin	-0.120217	-0.00125051	0.904312	0.979613	88.8	-6.91031	-0.0769231	0	8.89575e-11	23.5
Oxaprozin	-0.0967835	-0.00100676	0.922898	0.979613	92.8	-0.0151278	-0.0001684	0.98793	0.970571	101.9
Oxcarbazepine	0.0746809	0.00077684	0.940469	0.979613	91.8	0.401646	0.00447098	0.687944	0.970571	100.6
Oxeladin Citrate	0.331207	0.00344527	0.740488	0.979613	99.7	-0.212875	-0.00236965	0.831425	0.970571	97.5
Oxethazaine	0.294134	0.00305963	0.768656	0.979613	98.9	-0.402013	-0.00447506	0.687675	0.970571	96.1
Oxfendazole	-0.175914	-0.00182989	0.860362	0.979613	86	-0.80022	-0.00890775	0.423584	0.970571	85.5
Oxibendazole	-8.36627	-0.0870274	0	1.3199e-15	1.9	-7.66377	-0.0853103	0	4.26454e-13	2.2
Oxiconazole (nitrate)	0.089683	0.0009329	0.928539	0.979613	103.4	-0.100745	-0.00112146	0.919752	0.970571	114.1
Oxiracetam	-0.183964	-0.00191363	0.854042	0.979613	97.1	-0.129628	-0.00144297	0.896861	0.970571	99.2
Oxybenzone	0.0864074	0.00089882	0.931143	0.979613	99.5	-0.142725	-0.00158876	0.886507	0.970571	101.6
Oxybuprocaine HCl	0.0678928	0.00070623	0.945871	0.979613	94.3	0.20619	0.00229523	0.836642	0.970571	105.1
Oxybutynin	0.0354644	0.00036891	0.971709	0.979613	99.3	-0.265911	-0.00296002	0.790308	0.970571	100.8
Oxybutynin chloride	-0.0356923	-0.00037128	0.971528	0.979613	98	-0.682419	-0.00759644	0.494974	0.970571	94.8
Oxytetracycline (Terramycin)	0.180216	0.00187463	0.856983	0.979613	92.3	0.0179305	0.0001996	0.985694	0.970571	101.8
Oxytetracycline Dihydrate	-0.0324287	-0.00033733	0.97413	0.979613	92.4	0.167709	0.00186687	0.866812	0.970571	103.2
Oxytocin	0.135991	0.00141461	0.891828	0.979613	98.7	-0.03182	-0.00035421	0.974616	0.970571	103.5
Ozagrel	0.074245	0.00077231	0.940815	0.979613	97.9	-0.138796	-0.00154503	0.889611	0.970571	100.4
Ozagrel HCl	0.56766	0.00590489	0.570266	0.979613	97.5	0.467104	0.00519963	0.640426	0.970571	104
Ozanimod (RPC1063)	0.0417028	0.0004338	0.966736	0.979613	93.6	0.115331	0.00128383	0.908182	0.970571	104.4
p-Anisaldehyde	-0.15594	-0.00162211	0.87608	0.979613	98.5	0.283136	0.00315177	0.777072	0.970571	104
p-Cresol	0.0760239	0.00079081	0.9394	0.979613	94.9	-0.230337	-0.00256402	0.81783	0.970571	102.8
PA-824	0.881354	0.00916799	0.378126	0.979613	95.5	0.99986	0.0111301	0.317378	0.970571	95.1
Paclitaxel (Taxol)	-9.57712	-0.0996228	0	2.97747e-19	2.2	-8.17296	-0.0909784	0	1.51372e-14	3.1
Palbociclib (PD0332991) Isethionate	-0.0897495	-0.00093359	0.928486	0.979613	91.8	-0.0175698	-0.00019558	0.985982	0.970571	98
Paliperidone	-0.0352419	-0.00036659	0.971887	0.979613	99.6	-0.182857	-0.0020355	0.85491	0.970571	101
Palmitic acid	-0.0706508	-0.00073492	0.943676	0.979613	91.6	-0.111827	-0.00124482	0.910961	0.970571	99
Palmitic Acid methyl ester	0.294927	0.00306788	0.76805	0.979613	100	0.0462824	0.0005152	0.963085	0.970571	106.8
Palonosetron HCl	-0.655729	-0.006821	0.511999	0.979613	89.4	-0.693491	-0.00771969	0.488001	0.970571	95.4
Pamidronate	0.144309	0.00150112	0.885257	0.979613	94.6	0.383464	0.00426858	0.701376	0.970571	106.7
Pamidronate Disodium	0.11101	0.00115474	0.911608	0.979613	95.3	0.507083	0.00564466	0.612097	0.970571	103.9
Panaxtriol	0.19165	0.00199358	0.848016	0.979613	99.7	0.0180125	0.00020051	0.985629	0.970571	102.5
Pancuronium dibromide	-0.0587447	-0.00061107	0.953155	0.979613	104.3	-0.105261	-0.00117173	0.916169	0.970571	112.2
Panobinostat (LBH589)	0.186033	0.00193514	0.852419	0.979613	106.1	0.676547	0.00753108	0.498693	0.970571	117.2
Pantoprazole	-0.0447638	-0.00046564	0.964296	0.979613	93.9	0.16523	0.00183928	0.868763	0.970571	101.1
Parecoxib Sodium	0.233559	0.00242952	0.815327	0.979613	95	-0.0964092	-0.00107319	0.923196	0.970571	96.5
Pargyline (hydrochloride)	-0.095285	-0.00099117	0.924088	0.979613	99.4	-0.0867598	-0.00096578	0.930862	0.970571	101.4
Paromomycin Sulfate	-0.102371	-0.00106488	0.918462	0.979613	94.5	-0.0220087	-0.00024499	0.982441	0.970571	100.9
Paroxetine HCl	0.332738	0.0034612	0.739332	0.979613	92.5	0.344345	0.00383313	0.730587	0.970571	103.3
Parthenolide	-0.438359	-0.00455989	0.661126	0.979613	87	-2.14887	-0.0239204	0.0316447	0.362512	73.5
Pasiniazid	-0.0989508	-0.0010293	0.921177	0.979613	93.5	0.592805	0.00659889	0.553311	0.970571	101.5
Pazopanib (GW-786034)	0.439581	0.0045726	0.66024	0.979613	96.5	0.557252	0.00620312	0.577355	0.970571	102.6
Pazopanib Hydrochloride	0.164834	0.00171463	0.869075	0.979613	94	0.334525	0.00372381	0.737984	0.970571	100.1
PCI-24781 (CRA-024781)	0.384901	0.00400381	0.700311	0.979613	94.6	0.179367	0.00199665	0.85765	0.970571	104.9
PCI-32765 (Ibrutinib)	-0.082525	-0.00085844	0.934229	0.979613	96.5	-1.20582	-0.0134227	0.227889	0.970571	94.8
PD 0332991 (Palbociclib) HCl	-0.0415932	-0.00043266	0.966823	0.979613	102.3	-0.031407	-0.00034961	0.974945	0.970571	106.9
Pefloxacin Mesylate	-0.31118	-0.00323695	0.755664	0.979613	88.8	0.608756	0.00677645	0.542686	0.970571	111
Pefloxacin Mesylate Dihydrate	-0.00219028	-2.278e-05	0.998252	0.979613	90.3	-0.00436632	-4.86e-05	0.996516	0.970571	98
Pelitinib (EKB-569)	-1.24255	-0.0129252	0.214035	0.979613	76.2	-2.08557	-0.0232158	0.0370174	0.421536	66.4
Pemetrexed	0.143834	0.00149619	0.885631	0.979613	102.3	0.246541	0.00274441	0.805263	0.970571	110.9
Pemetrexed disodium hemipenta hydrate	-9.30716	-0.0968146	0	1.05639e-18	2.3	-8.6394	-0.0961706	0	2.00643e-15	2.5
Pemirolast potassium	0.0939922	0.00097772	0.925115	0.979613	95.3	-0.0016772	-1.867e-05	0.998662	0.970571	102.3
Penciclovir	0.16007	0.00166507	0.872826	0.979613	97.4	0.234024	0.00260507	0.814966	0.970571	103.6
Penfluridol	-0.0179102	-0.00018631	0.98571	0.979613	96.7	0.218067	0.00242744	0.827377	0.970571	101.5
Penicillamine	-0.00342887	-3.567e-05	0.997264	0.979613	98.3	-0.182703	-0.00203378	0.855031	0.970571	103
Penicillin G Sodium	-0.199054	-0.00207059	0.842221	0.979613	91.4	-0.0986198	-0.0010978	0.92144	0.970571	99.3
Pentadecanoic Acid	0.0271046	0.00028195	0.978376	0.979613	96.2	0.0494778	0.00055077	0.960539	0.970571	105.1
Pentamidine isethionate	0.028093	0.00029223	0.977588	0.979613	103.9	0.350683	0.00390367	0.725826	0.970571	115.1
Pentostatin	0.129727	0.00134944	0.896783	0.979613	91.4	0.0215101	0.00023944	0.982839	0.970571	97
Pentoxifylline	-0.10596	-0.00110222	0.915614	0.979613	97.7	0.189416	0.00210851	0.849767	0.970571	113.5
Pentoxyverine Citrate	0.2394	0.00249028	0.810795	0.979613	97.2	0.0300224	0.0003342	0.976049	0.970571	102.8
Peramivir	0.030165	0.00031378	0.975935	0.979613	91.1	0.0691576	0.00076984	0.944864	0.970571	104.2
Peramivir Trihydrate	-0.0677274	-0.00070451	0.946003	0.979613	89.3	0.0110132	0.00012259	0.991213	0.970571	90.3
Pergolide mesylate	-0.100992	-0.00105053	0.919557	0.979613	100.4	-1.88361	-0.0209677	0.0596175	0.655484	75.3
Perifosine	0.143198	0.00148957	0.886134	0.979613	100.8	0.432945	0.00481938	0.665055	0.970571	112.9
Perindopril Erbumine	0.263021	0.00273598	0.792535	0.979613	103.9	0.209217	0.00232892	0.834279	0.970571	106.6
Perphenazine	-0.665949	-0.00692731	0.505444	0.979613	91.5	-1.91876	-0.0213589	0.0550147	0.608373	77.3
Pexidartinib (PLX3397)	0.165193	0.00171837	0.868792	0.979613	100	-0.301434	-0.00335545	0.763084	0.970571	104.9
Pexmetinib (ARRY-614)	0.128651	0.00133825	0.897634	0.979613	95.6	0.146598	0.00163187	0.88345	0.970571	107.8
PF-04449913	0.0191704	0.00019941	0.984705	0.979613	94.2	0.280281	0.00311998	0.779262	0.970571	97
PF-06463922	0.167718	0.00174463	0.866806	0.979613	102.4	-0.137914	-0.00153521	0.890308	0.970571	109.7
Phenacetin	0.0278711	0.00028992	0.977765	0.979613	96.9	0.225029	0.00250495	0.821956	0.970571	104.1
Phenazopyridine HCl	0.113229	0.00117783	0.909849	0.979613	94.4	-0.561417	-0.00624949	0.574514	0.970571	92.2
Phenformin HCl	0.12163	0.00126522	0.903192	0.979613	96.9	0.137549	0.00153115	0.890597	0.970571	101.5
Phenindione	-0.276293	-0.00287404	0.782323	0.979613	88.3	-0.34775	-0.00387102	0.728028	0.970571	94.9
Pheniramine Maleate	0.0389519	0.00040518	0.968929	0.979613	94.5	0.183694	0.00204481	0.854254	0.970571	103.6
Phenoxybenzamine HCl	-0.107372	-0.0011169	0.914494	0.979613	101.2	-0.170937	-0.00190281	0.864273	0.970571	97.2
Phentolamine Mesylate	-0.23572	-0.00245199	0.81365	0.979613	97.4	-0.114477	-0.00127432	0.90886	0.970571	101.5
Phenylbutazone	-0.197092	-0.00205019	0.843755	0.979613	89.9	-0.0519001	-0.00057773	0.958608	0.970571	100.6
Phenylephrine HCl	-0.13225	-0.00137568	0.894787	0.979613	103.6	-0.26843	-0.00298806	0.788369	0.970571	106.7
Phenylpiracetam	-0.19159	-0.00199296	0.848063	0.979613	87.3	0.213091	0.00237206	0.831256	0.970571	101
Phenytoin	0.00913662	9.504e-05	0.99271	0.979613	89	0.130409	0.00145167	0.896243	0.970571	98.5
Phenytoin sodium	-7.56932	-0.0787373	0	7.03363e-13	20.5	-6.02899	-0.0671125	0	2.65243e-08	26.2
Phloridzin	0.0828981	0.00086232	0.933933	0.979613	95.1	-0.14575	-0.00162243	0.884119	0.970571	101.3
Phosphocreatine disodium salt	0.0282684	0.00029405	0.977448	0.979613	102.8	-0.0139594	-0.00015539	0.988862	0.970571	111.1
Phthalic acid	0.384093	0.00399539	0.70091	0.979613	95.9	0.356044	0.00396335	0.721808	0.970571	106.9
Phytol	-0.0352851	-0.00036704	0.971852	0.979613	96.5	-0.0491912	-0.00054758	0.960767	0.970571	106
Pidotimod	0.247837	0.00257804	0.804261	0.979613	94.2	0.560015	0.00623388	0.575469	0.970571	107.6
Pilocarpine HCl	0.210191	0.00218644	0.833519	0.979613	97.9	0.0503325	0.00056028	0.959857	0.970571	103
Pimasertib (AS-703026)	-3.47173	-0.0361135	0.00051712	0.00786247	62	-4.33095	-0.0482106	1.485e-05	0.000227221	37.1
Pimavanserin	-0.0357967	-0.00037236	0.971444	0.979613	93.8	0.419209	0.00466649	0.675063	0.970571	112.4
Pimecrolimus	0.899513	0.00935688	0.36838	0.979613	104	-0.833477	-0.00927796	0.404576	0.970571	92.4
Pimobendan	0.03319	0.00034525	0.973523	0.979613	103.8	-0.124123	-0.0013817	0.901218	0.970571	107.5
Pimozide	0.2169	0.00225624	0.828286	0.979613	101	-0.172725	-0.00192271	0.862868	0.970571	109.3
Pioglitazone	0.108692	0.00113063	0.913447	0.979613	94.2	0.234925	0.0026151	0.814267	0.970571	102.9
Pioglitazone HCl	0.0737376	0.00076703	0.941219	0.979613	95.9	0.552806	0.00615363	0.580396	0.970571	111.1
Piperacillin Sodium	-0.199533	-0.00207557	0.841846	0.979613	92.4	0.0953057	0.00106091	0.924072	0.970571	104.4
Piperazine	-0.0934741	-0.00097233	0.925527	0.979613	98.1	0.0807998	0.00089943	0.935601	0.970571	110.3
Piperine	0.0830137	0.00086352	0.933841	0.979613	100.7	-0.241202	-0.00268497	0.809399	0.970571	108.9
Pirarubicin	0.222419	0.00231364	0.823987	0.979613	92.6	-0.0607847	-0.00067663	0.951531	0.970571	95.3
Pirfenidone	0.0996142	0.0010362	0.920651	0.979613	92.1	0.105757	0.00117725	0.915775	0.970571	97.1
Piromidic Acid	0.157164	0.00163484	0.875116	0.979613	94.9	0.0907929	0.00101067	0.927657	0.970571	97.1
Piroxicam	-0.185483	-0.00192943	0.85285	0.979613	90.2	-0.139319	-0.00155085	0.889198	0.970571	95.7
Pitavastatin	-0.0835055	-0.00086864	0.93345	0.979613	94.1	0.0520118	0.00057898	0.958519	0.970571	104.2
Pitavastatin Calcium	-0.0682505	-0.00070995	0.945586	0.979613	91.4	-0.185296	-0.00206264	0.852997	0.970571	97.7
Pitolisant hydrochloride	0.143629	0.00149405	0.885794	0.979613	89.2	-0.14758	-0.0016428	0.882674	0.970571	100.6
Pizotifen	-0.0562744	-0.00058538	0.955123	0.979613	95.4	0.017628	0.00019623	0.985936	0.970571	104.3
Pizotifen Malate	0.436549	0.00454105	0.662439	0.979613	96.5	0.262304	0.00291987	0.793087	0.970571	104.6
Plerixafor (AMD3100)	0.663581	0.00690268	0.506958	0.979613	96.1	1.50443	0.0167468	0.13247	0.970571	115.9
Plerixafor 8HCl (AMD3100 8HCl)	1.26236	0.0131313	0.206818	0.979613	118.5	1.53138	0.0170467	0.125676	0.970571	130.3
PMSF	-0.149041	-0.00155035	0.881521	0.979613	94.6	-0.098493	-0.00109639	0.921541	0.970571	105.9
Podophyllotoxin	0.241881	0.00251609	0.808872	0.979613	94	0.177139	0.00197185	0.859399	0.970571	102.2
Polydatin	-0.143291	-0.00149054	0.88606	0.979613	91.6	0.030289	0.00033717	0.975837	0.970571	103.2
Pomalidomide (CC-4047)	0.753622	0.00783931	0.451076	0.979613	94.1	-0.184919	-0.00205845	0.853293	0.970571	100.5
Ponatinib (AP24534)	0.0543816	0.00056569	0.956631	0.979613	96.9	-0.0306677	-0.00034138	0.975535	0.970571	103.4
Posaconazole	0.181983	0.00189302	0.855596	0.979613	97.4	0.176308	0.0019626	0.860052	0.970571	111.4
Potassium Canrenoate	0.0782748	0.00081423	0.937609	0.979613	95.1	-0.342393	-0.0038114	0.732055	0.970571	96.6
Potassium Iodide	-0.00293079	-3.049e-05	0.997662	0.979613	92.6	0.112865	0.00125638	0.910137	0.970571	101.7
Poziotinib	-0.0318168	-0.00033096	0.974618	0.979613	94.4	0.327074	0.00364087	0.743612	0.970571	107.7
Pracinostat (SB939)	-10.0387	-0.104424	0	9.9496e-21	2.2	-9.06822	-0.100944	0	2.31443e-16	2
Pralatrexate	-0.23354	-0.00242932	0.815342	0.979613	99.5	-0.478971	-0.00533173	0.631959	0.970571	101.6
Pramipexole	0.257366	0.00267716	0.796896	0.979613	98.3	0.651412	0.00725128	0.51478	0.970571	107.7
Pramipexole 2HCl Monohydrate	0.0690763	0.00071854	0.944929	0.979613	98.5	-0.239496	-0.00266598	0.810721	0.970571	96.5
Pramipexole dihydrochloride	0.00213945	2.225e-05	0.998293	0.979613	88.8	0.0598647	0.00066639	0.952263	0.970571	103.3
Pramiracetam	0.1557	0.00161962	0.876269	0.979613	91.8	0.29088	0.00323797	0.771143	0.970571	92.8
Pramoxine HCl	-0.198721	-0.00206713	0.842481	0.979613	91.9	0.0270458	0.00030106	0.978423	0.970571	103
Pranlukast	0.150752	0.00156814	0.880172	0.979613	94	0.789052	0.00878344	0.430082	0.970571	92.9
Pranoprofen	0.145428	0.00151276	0.884373	0.979613	91.2	0.828646	0.00922418	0.407305	0.970571	95.8
Prasugrel	0.134289	0.0013969	0.893174	0.979613	95.6	0.0133704	0.00014883	0.989332	0.970571	105.4
Prasugrel hydrochloride	-0.103366	-0.00107523	0.917673	0.979613	97.7	0.136454	0.00151896	0.891462	0.970571	91
Pravastatin	0.324823	0.00337887	0.745315	0.979613	99.9	0.300729	0.00334761	0.763621	0.970571	106.8
Pravastatin sodium	-1.49581	-0.0155596	0.134704	0.979613	92.7	-3.03329	-0.0337655	0.002419	0.0312689	69.9
Praziquantel	0.323086	0.00336079	0.74663	0.979613	89.6	1.40971	0.0156924	0.158625	0.970571	98.8
Prazosin HCl	-0.077559	-0.00080678	0.938179	0.979613	91.4	0.0356417	0.00039675	0.971568	0.970571	101
Prednisolone	-8.02717	-0.0835	0	1.98563e-14	3.3	-6.53638	-0.0727606	0	1.08625e-09	5.4
Prednisolone Acetate	-8.18614	-0.0851536	0	5.66143e-15	4.2	-6.65933	-0.0741292	0	4.91835e-10	2.2
Prednisone	0.0853544	0.00088787	0.93198	0.979613	93.4	0.0518028	0.00057665	0.958686	0.970571	94.4
Pregnenolone	-0.102992	-0.00107134	0.917969	0.979613	95.3	-0.116578	-0.0012977	0.907195	0.970571	101.3
Pridinol Methanesulfonate	-0.040679	-0.00042315	0.967552	0.979613	94.2	-0.10779	-0.00119988	0.914162	0.970571	100.3
Prilocaine	-0.0566199	-0.00058897	0.954848	0.979613	91.5	-0.0747672	-0.00083228	0.9404	0.970571	94
Prilocaine hydrochloride	0.0844251	0.0008782	0.932718	0.979613	99.9	0.0753428	0.00083869	0.939942	0.970571	103.6
Primaquine Diphosphate	-0.151347	-0.00157434	0.879702	0.979613	94.9	-0.297918	-0.00331631	0.765766	0.970571	98.2
Primidone	0.0945999	0.00098404	0.924633	0.979613	89.9	0.298291	0.00332047	0.765481	0.970571	96.6
Probenecid	-8.54967	-0.0889351	0	3.05584e-16	5.9	-6.62766	-0.0737767	0	5.98595e-10	4.2
Probucol	-1.00577	-0.0104621	0.314528	0.979613	80	-1.16279	-0.0129438	0.244914	0.970571	74.4
Procainamide HCl	-0.105545	-0.00109789	0.915944	0.979613	95.5	-0.0594737	-0.00066204	0.952575	0.970571	101.3
Procaine	0.0261218	0.00027172	0.97916	0.979613	101.5	-0.0641779	-0.00071441	0.948829	0.970571	113.7
Procarbazine HCl	0.0832502	0.00086598	0.933653	0.979613	104.5	-0.103652	-0.00115382	0.917445	0.970571	110
Prochlorperazine	-0.0709396	-0.00073793	0.943446	0.979613	94.8	-0.655642	-0.00729837	0.512054	0.970571	93.7
Proflavine Hemisulfate	0.269058	0.00279879	0.787885	0.979613	99.4	0.0882988	0.00098291	0.929639	0.970571	102.5
Progesterone	0.133858	0.00139241	0.893515	0.979613	97.2	0.190146	0.00211664	0.849195	0.970571	101
Promethazine HCl	-0.128237	-0.00133394	0.897962	0.979613	99.6	0.240205	0.00267387	0.810171	0.970571	106.4
Propafenone HCl	0.171936	0.00178851	0.863488	0.979613	91.4	0.427045	0.00475371	0.669347	0.970571	99.9
Proparacaine HCl	0.151211	0.00157292	0.87981	0.979613	92	-0.122066	-0.00135879	0.902847	0.970571	97.1
Propofol	0.155574	0.0016183	0.876369	0.979613	95	0.0740985	0.00082484	0.940932	0.970571	104.8
Propranolol HCl	0.124548	0.00129557	0.900881	0.979613	104.6	-0.00633817	-7.055e-05	0.994943	0.970571	109.8
Propylparaben	0.0295114	0.00030698	0.976457	0.979613	99.5	-0.0101733	-0.00011324	0.991883	0.970571	106.8
Propylthiouracil	-1.33954	-0.0139341	0.180395	0.979613	73.2	-0.488267	-0.00543521	0.625361	0.970571	86.8
Prostaglandin E2	-0.0548567	-0.00057063	0.956253	0.979613	100.2	0.0507653	0.0005651	0.959513	0.970571	114.5
Prostaglandin F2&#945;	0.145138	0.00150975	0.884602	0.979613	102.8	0.410204	0.00456624	0.681656	0.970571	115.5
Protionamide	-0.0252832	-0.000263	0.979829	0.979613	90.1	-0.16301	-0.00181457	0.87051	0.970571	84.8
Protopine	0.138199	0.00143757	0.890083	0.979613	98.5	0.299729	0.00333648	0.764384	0.970571	111.1
Protoporphyrin IX	-0.00645158	-6.711e-05	0.994852	0.979613	96	-0.0227879	-0.00025367	0.981819	0.970571	105
Proxyphylline	-0.104185	-0.00108375	0.917022	0.979613	98.6	-0.221487	-0.00246551	0.824713	0.970571	111.9
Prucalopride	-0.144683	-0.00150501	0.884961	0.979613	89.8	-0.725584	-0.00807694	0.468094	0.970571	89.3
Prulifloxacin (Pruvel)	0.273037	0.00284018	0.784825	0.979613	96.9	0.100978	0.00112405	0.919568	0.970571	101
PSI-7977	0.135301	0.00140743	0.892374	0.979613	91.4	0.0767239	0.00085406	0.938843	0.970571	106.6
Psoralen	-0.0005773	-6.01e-06	0.999539	0.979613	94	0.00678721	7.555e-05	0.994585	0.970571	101.8
PTC124 (Ataluren)	0.148287	0.0015425	0.882116	0.979613	97.7	0.224201	0.00249572	0.822601	0.970571	104.7
Puromycin dihydrochloride	0.146449	0.00152339	0.883567	0.979613	101.7	0.00701589	7.81e-05	0.994402	0.970571	110.2
Pyrantel Pamoate	-0.0671316	-0.00069831	0.946477	0.979613	92.1	-0.109489	-0.00121879	0.912814	0.970571	93
Pyrazinamide	-0.724143	-0.00753266	0.468978	0.979613	82.1	-0.42601	-0.00474219	0.6701	0.970571	91.2
Pyridostigmine Bromide	0.00405741	4.221e-05	0.996763	0.979613	105.6	-0.203561	-0.00226597	0.838696	0.970571	108.6
Pyridoxal 5 phosphate	0.101045	0.00105109	0.919514	0.979613	98.9	-0.225485	-0.00251002	0.821602	0.970571	103.6
Pyridoxine	-0.0336857	-0.0003504	0.973128	0.979613	90.2	-0.00259401	-2.888e-05	0.99793	0.970571	103
Pyridoxine HCl	-0.185512	-0.00192973	0.852827	0.979613	88.2	0.106118	0.00118126	0.915489	0.970571	87.5
Pyrimethamine	0.231485	0.00240794	0.816938	0.979613	109.3	-0.377875	-0.00420637	0.705523	0.970571	103.9
Pyrocatechol	-0.119459	-0.00124263	0.904912	0.979613	93.8	-0.422551	-0.00470368	0.672623	0.970571	98.2
Pyrogallol	0.0173277	0.00018025	0.986175	0.979613	91.4	0.0721371	0.000803	0.942493	0.970571	103.4
Quercetin	0.0966709	0.00100559	0.922988	0.979613	96.1	0.20777	0.00231282	0.835408	0.970571	106.6
Quercetin dihydrate	0.278822	0.00290036	0.780381	0.979613	105.2	0.205201	0.00228422	0.837415	0.970571	117.1
Quercitrin	-0.0608164	-0.00063262	0.951505	0.979613	94.6	0.103958	0.00115722	0.917203	0.970571	106.8
Quetiapine	-0.332414	-0.00345783	0.739576	0.979613	89.9	-0.0533286	-0.00059363	0.95747	0.970571	108.9
Quetiapine Fumarate	-0.0334295	-0.00034774	0.973332	0.979613	99.9	0.609906	0.00678925	0.541924	0.970571	110.3
Quinacrine 2HCl	-0.565729	-0.00588481	0.571578	0.979613	91.4	0.580708	0.00646423	0.561437	0.970571	96.8
Quinapril HCl	0.13613	0.00141605	0.891718	0.979613	100.2	-0.839809	-0.00934845	0.401015	0.970571	96.5
Quinestrol	0.165424	0.00172077	0.86861	0.979613	98.1	0.21674	0.00241267	0.828411	0.970571	108.9
Quinidine	0.0597276	0.0006213	0.952373	0.979613	101.3	0.156525	0.00174238	0.875619	0.970571	110.7
Quinine	0.378065	0.0039327	0.705382	0.979613	99.6	0.379761	0.00422736	0.704123	0.970571	104.6
Quinine HCl Dihydrate	-7.70549	-0.0801538	0	2.51688e-13	19.7	-6.63725	-0.0738835	0	5.66105e-10	19.6
Quizartinib (AC220)	0.0715857	0.00074465	0.942932	0.979613	100.7	0.223475	0.00248764	0.823166	0.970571	104.4
R-(−)-Mandelic Acid	-0.0088502	-9.206e-05	0.992939	0.979613	94.1	0.0986867	0.00109854	0.921387	0.970571	103.6
R788 disodium	0.0632236	0.00065766	0.949588	0.979613	100.7	-0.210046	-0.00233815	0.833632	0.970571	103.9
Rabeprazole	0.0880918	0.00091635	0.929804	0.979613	98.6	-0.0805258	-0.00089638	0.935819	0.970571	108.5
Rabeprazole sodium	0.0428356	0.00044558	0.965833	0.979613	95.8	-0.0119235	-0.00013273	0.990487	0.970571	104.4
Racecadotril	-0.0225363	-0.00023443	0.98202	0.979613	101.9	-0.188862	-0.00210234	0.850201	0.970571	105.8
Radotinib(IY-5511)	0.301604	0.00313734	0.762954	0.979613	98.4	0.00140908	1.569e-05	0.998876	0.970571	104.9
Raloxifene HCl	0.0497077	0.00051707	0.960355	0.979613	98.6	0.281368	0.00313209	0.778428	0.970571	105.4
Raltegravir (MK-0518)	-0.131695	-0.00136991	0.895226	0.979613	93.7	-0.29635	-0.00329886	0.766963	0.970571	103.8
Raltitrexed	-9.43798	-0.0981754	0	5.24179e-19	1.7	-8.50979	-0.0947279	0	2.68705e-15	2.6
Ramelteon	-8.12065	-0.0844724	0	9.52519e-15	2.9	-6.72468	-0.0748566	0	3.20642e-10	1.5
Ramipril	0.170092	0.00176933	0.864938	0.979613	99.8	-0.161428	-0.00179696	0.871756	0.970571	108.5
Ranitidine	-0.0247792	-0.00025776	0.980231	0.979613	92.5	-0.0281208	-0.00031303	0.977566	0.970571	98.9
Ranolazine	-0.0187135	-0.00019466	0.98507	0.979613	95.2	-0.183388	-0.0020414	0.854494	0.970571	97.2
Ranolazine 2HCl	0.00436737	4.543e-05	0.996515	0.979613	93.4	-0.0945294	-0.00105227	0.924689	0.970571	95.3
Rapamycin (Sirolimus)	-1.97207	-0.0205138	0.0486017	0.634105	79.8	-3.08161	-0.0343034	0.00205881	0.0271635	67.1
Rasagiline	0.0370507	0.00038541	0.970445	0.979613	97.6	-0.322454	-0.00358944	0.747109	0.970571	96.7
Rasagiline Mesylate	-10.0703	-0.104753	0	9.9496e-21	1.5	-8.22902	-0.0916024	0	1.20103e-14	2.9
Rebamipide	-1.04561	-0.0108766	0.29574	0.979613	79.6	-1.34308	-0.0149506	0.179247	0.970571	70.1
Reboxetine mesylate	-0.186603	-0.00194108	0.851972	0.979613	88.2	-0.499163	-0.0055565	0.617665	0.970571	91
Regadenoson	0.125868	0.0013093	0.899836	0.979613	93.5	0.272621	0.00303471	0.785145	0.970571	109.1
Regorafenib	0.270653	0.00281538	0.786658	0.979613	99.1	-0.580866	-0.00646599	0.561331	0.970571	95.1
Regorafenib hydrochloride	0.0551198	0.00057337	0.956043	0.979613	92.2	0.0929639	0.00103484	0.925932	0.970571	108.3
Regorafenib monohydrate	0.189496	0.00197117	0.849704	0.979613	94	-0.142799	-0.00158959	0.886449	0.970571	105.4
Repaglinide	-0.0825108	-0.00085829	0.934241	0.979613	91.4	0.221089	0.00246109	0.825023	0.970571	100.8
Reserpine	-0.0235114	-0.00024457	0.981242	0.979613	93.8	0.0326353	0.00036328	0.973965	0.970571	101.4
Reserpine hydrochloride	0.0128688	0.00013386	0.989732	0.979613	97.3	-0.320828	-0.00357134	0.748341	0.970571	98.3
Resiquimod (R-848)	0.0113568	0.00011813	0.990939	0.979613	93.9	-0.168355	-0.00187406	0.866304	0.970571	100.5
Resorcinol	0.067688	0.0007041	0.946034	0.979613	103.6	-0.572388	-0.00637161	0.567059	0.970571	97.8
Resveratrol	0.394701	0.00410575	0.693063	0.979613	98	0.00267671	2.98e-05	0.997864	0.970571	108.1
Retapamulin	0.0401898	0.00041806	0.967942	0.979613	91.5	0.720152	0.00801647	0.471431	0.970571	94.9
Retigabine	-0.0769572	-0.00080052	0.938658	0.979613	99.6	-0.389369	-0.00433432	0.697003	0.970571	103.7
Retigabine dihydrochloride	0.0163519	0.0001701	0.986954	0.979613	94.5	0.119863	0.00133427	0.904592	0.970571	111.6
Retinyl (Vitamin A) Palmitate	0.135264	0.00140704	0.892403	0.979613	102.2	-0.685606	-0.00763191	0.492962	0.970571	96.7
RG7388	0.43133	0.00448676	0.666229	0.979613	100.4	0.17671	0.00196707	0.859736	0.970571	110.7
Rhynchophylline	-0.0986624	-0.0010263	0.921406	0.979613	95.7	-0.0703138	-0.00078271	0.943944	0.970571	99.4
Ribavirin	-0.500804	-0.00520944	0.616509	0.979613	85.7	-1.30113	-0.0144837	0.193214	0.970571	80.4
Ribostamycin Sulfate	-0.154314	-0.0016052	0.877362	0.979613	93.5	0.163901	0.00182448	0.869809	0.970571	95.2
Ridaforolimus (Deforolimus, MK-8669)	0.105491	0.00109733	0.915987	0.979613	102.4	-0.015887	-0.00017685	0.987325	0.970571	111.3
Rifabutin	0.1671	0.0017382	0.867291	0.979613	92.6	0.259435	0.00288793	0.7953	0.970571	99.3
Rifampin	0.181933	0.0018925	0.855635	0.979613	94.9	-0.419063	-0.00466485	0.67517	0.970571	90.6
Rifapentine	0.150115	0.00156152	0.880674	0.979613	93	-0.288583	-0.0032124	0.772901	0.970571	92.4
Rifaximin (Xifaxan)	0.0198877	0.00020688	0.984133	0.979613	98.7	0.0748046	0.0008327	0.94037	0.970571	103.5
Rigosertib (ON-01910,Estybon)	-9.12451	-0.0949147	0	3.71437e-18	2.6	-8.5164	-0.0948014	0	2.68705e-15	2
Rilmenidine Phosphate	-0.128854	-0.00134036	0.897473	0.979613	97	0.27711	0.00308468	0.781696	0.970571	112.1
Rilpivirine	-0.171999	-0.00178916	0.863438	0.979613	89.3	-0.607002	-0.00675693	0.54385	0.970571	89.7
Riluzole	0.0337942	0.00035153	0.973041	0.979613	99.9	0.184765	0.00205674	0.853413	0.970571	104
Riluzole (hydrochloride)	0.344118	0.00357957	0.730758	0.979613	97.4	0.0841599	0.00093684	0.932929	0.970571	105.9
Rimantadine	0.03925	0.00040829	0.968691	0.979613	93.3	0.0836129	0.00093075	0.933364	0.970571	98.9
Rimantadine Hydrochloride	-0.00160754	-1.672e-05	0.998717	0.979613	98.6	0.55282	0.00615379	0.580387	0.970571	113
Rimonabant	-0.040468	-0.00042095	0.96772	0.979613	95.5	-0.0571864	-0.00063658	0.954397	0.970571	104.1
Riociguat	-0.206895	-0.00215215	0.836092	0.979613	89.7	-0.0792995	-0.00088273	0.936794	0.970571	102.9
Risedronate Sodium	0.190183	0.00197831	0.849166	0.979613	103.2	0.0411043	0.00045756	0.967213	0.970571	106.3
Risperidone	-0.498175	-0.0051821	0.618361	0.979613	93	-0.909094	-0.0101197	0.3633	0.970571	76
Ritodrine HCl	-0.194625	-0.00202452	0.845687	0.979613	99.8	0.327005	0.0036401	0.743664	0.970571	112.1
Ritonavir	0.0574416	0.00059752	0.954193	0.979613	98.5	-0.100203	-0.00111542	0.920183	0.970571	102.3
Rivaroxaban	0.130609	0.00135862	0.896085	0.979613	101.5	-0.324544	-0.00361271	0.745526	0.970571	105.7
Rivastigmine	-0.044193	-0.0004597	0.964751	0.979613	89.9	0.0375681	0.00041819	0.970032	0.970571	99.4
Rivastigmine Tartrate	-0.137823	-0.00143366	0.89038	0.979613	95.5	0.334297	0.00372127	0.738155	0.970571	93.5
Rizatriptan Benzoate	0.0281721	0.00029305	0.977525	0.979613	96.1	0.480539	0.00534919	0.630844	0.970571	96.9
Rocilinostat (ACY-1215)	-0.241159	-0.00250858	0.809432	0.979613	97.2	-0.117721	-0.00131043	0.906289	0.970571	113.4
Rocuronium Bromide	-0.00448839	-4.669e-05	0.996419	0.979613	97.5	0.252272	0.0028082	0.800831	0.970571	104.9
Rofecoxib	-0.099823	-0.00103838	0.920485	0.979613	94.7	-0.10413	-0.00115913	0.917066	0.970571	99.9
Roflumilast	-0.515688	-0.00536427	0.606072	0.979613	90.8	-1.63404	-0.0181895	0.102251	0.970571	90.7
Rolipram	-8.98297	-0.0934424	0	1.18351e-17	0.5	-3.97471	-0.044245	7.047e-05	0.00102907	64.5
Romidepsin (FK228, depsipeptide)	-9.93187	-0.103313	0	1.94723e-20	0.8	-8.58096	-0.0955201	0	2.24993e-15	0.8
Ronidazole	-0.0418396	-0.00043522	0.966627	0.979613	89.8	-0.339453	-0.00377867	0.734268	0.970571	94
Ropinirole HCl	0.564668	0.00587377	0.572299	0.979613	95.9	0.43156	0.00480397	0.666061	0.970571	94
Ropivacaine HCl	0.111046	0.00115512	0.91158	0.979613	88	0.111958	0.00124627	0.910857	0.970571	95.4
Ropivacaine hydrochloride monohydrate	-0.0595847	-0.00061981	0.952486	0.979613	105.4	0.0543022	0.00060447	0.956694	0.970571	115.1
Roscovitine (Seliciclib,CYC202)	-0.00194942	-2.028e-05	0.998445	0.979613	99.3	0.0687804	0.00076564	0.945164	0.970571	111.3
Rosiglitazone	-0.0522056	-0.00054305	0.958365	0.979613	92.8	0.020281	0.00022576	0.983819	0.970571	106
Rosiglitazone HCl	-0.0944661	-0.00098265	0.924739	0.979613	88.7	0.0973137	0.00108326	0.922477	0.970571	104.3
Rosiglitazone maleate	-0.130612	-0.00135865	0.896082	0.979613	98.5	-0.531427	-0.00591565	0.595123	0.970571	103
Rosmarinic acid	0.0190777	0.00019845	0.984779	0.979613	95.6	0.0805722	0.0008969	0.935782	0.970571	104.6
Rosuvastatin	-0.133415	-0.00138781	0.893865	0.979613	93.6	-0.491019	-0.00546585	0.623413	0.970571	97.1
Rosuvastatin Calcium	-0.541792	-0.00563581	0.587962	0.979613	90.2	-0.384989	-0.00428555	0.700246	0.970571	88.5
Rotundine	-0.0745945	-0.00077594	0.940537	0.979613	95	-0.340338	-0.00378852	0.733602	0.970571	100.9
Roxatidine Acetate HCl	-0.0256619	-0.00026694	0.979527	0.979613	90.5	-0.00166233	-1.85e-05	0.998674	0.970571	99.2
Roxithromycin	0.0377169	0.00039234	0.969913	0.979613	87.3	0.0713438	0.00079417	0.943124	0.970571	96.4
Rucaparib (AG-014699,PF-01367338)	-0.243696	-0.00253497	0.807466	0.979613	86.5	0.131655	0.00146553	0.895257	0.970571	104.2
Rufinamide	0.136723	0.00142222	0.89125	0.979613	93.8	0.492983	0.00548771	0.622025	0.970571	98.2
Rupatadine Fumarate	0.102663	0.00106791	0.918231	0.979613	94.8	0.0421898	0.00046964	0.966347	0.970571	101.7
Rutin	-0.0740437	-0.00077022	0.940976	0.979613	94.7	0.0723904	0.00080582	0.942291	0.970571	102.5
Ruxolitinib (INCB018424)	-8.23528	-0.0856647	0	3.84348e-15	32.7	-6.98057	-0.0777051	0	5.56872e-11	29.1
Ruxolitinib phosphate	0.0494133	0.00051401	0.96059	0.979613	89.2	-0.0216591	-0.0002411	0.98272	0.970571	102.7
S- (+)-Rolipram	0.0105775	0.00011003	0.991561	0.979613	100.1	-0.0315433	-0.00035113	0.974836	0.970571	108.5
S/GSK1349572	0.367948	0.00382745	0.712912	0.979613	97	-0.148015	-0.00164765	0.882331	0.970571	104.9
Safinamide Mesylate	0.111763	0.00116258	0.911011	0.979613	108.3	0.591866	0.00658844	0.55394	0.970571	116.3
Saikosaponin A	-0.0278792	-0.00029	0.977758	0.979613	93.4	0.313151	0.00348589	0.754166	0.970571	103.8
Salbutamol Sulfate	-2.95712	-0.0307605	0.00310523	0.0454246	72.5	0.067883	0.00075565	0.945879	0.970571	111.1
Salicylamide	0.0840821	0.00087464	0.932991	0.979613	98.1	0.229228	0.00255168	0.818692	0.970571	109.4
Salicylanilide	-0.197802	-0.00205757	0.8432	0.979613	91.5	0.233304	0.00259705	0.815526	0.970571	93
Salicylic acid	0.0186652	0.00019416	0.985108	0.979613	97.8	-0.10749	-0.00119654	0.9144	0.970571	102.2
Salidroside	-0.105139	-0.00109367	0.916266	0.979613	91.3	-0.0679575	-0.00075648	0.945819	0.970571	103.4
Salinomycin	0.277904	0.0028908	0.781086	0.979613	92.6	0.319551	0.00355713	0.749309	0.970571	107.1
Salirasib	-0.00041613	-4.33e-06	0.999668	0.979613	91	-0.109812	-0.00122239	0.912559	0.970571	104.9
Salmeterol xinafoate	-0.197242	-0.00205175	0.843638	0.979613	92.3	-0.442092	-0.00492121	0.658423	0.970571	104.6
Sanguinarine	-9.08302	-0.0944831	0	5.22846e-18	-0.8	-6.71619	-0.0747621	0	3.36672e-10	19.7
Sanguinarine chloride	0.155614	0.00161872	0.876337	0.979613	97.8	0.0238957	0.000266	0.980936	0.970571	104.8
Saquinavir mesylate	-0.147837	-0.00153783	0.882471	0.979613	91.1	0.194631	0.00216656	0.845682	0.970571	110.1
SAR245409 (XL765)	0.116442	0.00121125	0.907302	0.979613	93.7	-0.00441788	-4.918e-05	0.996475	0.970571	97.3
Saracatinib (AZD0530)	0.0613415	0.00063808	0.951087	0.979613	90.6	-0.424411	-0.00472439	0.671266	0.970571	99
Sarpogrelate hydrochloride	-0.0645546	-0.00067151	0.948529	0.979613	94.5	0.0377433	0.00042014	0.969892	0.970571	107.6
Sasapyrine	0.174512	0.0018153	0.861463	0.979613	93.3	0.054934	0.0006115	0.956191	0.970571	90.7
Saxagliptin	0.00132978	1.383e-05	0.998939	0.979613	94.3	0.618165	0.00688119	0.536466	0.970571	108.1
Sclareol	-0.0127176	-0.00013229	0.989853	0.979613	96.6	0.107518	0.00119686	0.914378	0.970571	108.2
Scopine	0.205969	0.00214252	0.836815	0.979613	101.6	-3.19198	-0.0355319	0.00141302	0.0193089	62.8
Scopolamine butylbromide	-0.0971709	-0.00101079	0.922591	0.979613	91.5	0.0778888	0.00086703	0.937917	0.970571	91.4
Scopolamine hydrobromide	0.0740197	0.00076996	0.940995	0.979613	95.7	-0.0568414	-0.00063274	0.954672	0.970571	103.4
Scopoletin	0.263176	0.0027376	0.792415	0.979613	94	-0.397383	-0.00442352	0.691085	0.970571	96.2
Scutellarin	-0.0694953	-0.0007229	0.944595	0.979613	94.9	0.0651631	0.00072537	0.948044	0.970571	109.4
Secnidazole	-0.00611566	-6.362e-05	0.99512	0.979613	97.8	0.493935	0.0054983	0.621352	0.970571	109
Semagacestat (LY450139)	0.00398131	4.141e-05	0.996823	0.979613	104.2	0.170547	0.00189847	0.86458	0.970571	111.2
Sennoside A	-0.10252	-0.00106643	0.918344	0.979613	98.5	-0.493961	-0.0054986	0.621334	0.970571	100.7
Sennoside B	0.0419988	0.00043688	0.9665	0.979613	100.1	0.473937	0.00527569	0.635545	0.970571	116.4
Serotonin HCl	0.0287297	0.00029885	0.97708	0.979613	94.8	0.253409	0.00282085	0.799952	0.970571	95.2
Sertaconazole nitrate	0.4152	0.00431898	0.677995	0.979613	100.4	-0.252724	-0.00281323	0.800482	0.970571	89.9
Sertraline HCl	0.124458	0.00129463	0.900953	0.979613	91.9	0.352768	0.00392688	0.724262	0.970571	105.1
Sildenafil	0.211744	0.0022026	0.832307	0.979613	95.3	0.584656	0.00650818	0.558779	0.970571	115.1
Sildenafil Citrate	-0.563633	-0.00586301	0.573004	0.979613	87.1	-2.59414	-0.028877	0.00948284	0.11482	77
Sildenafil mesylate	0.024385	0.00025366	0.980546	0.979613	93.7	-0.0982872	-0.0010941	0.921704	0.970571	99.3
Silodosin	-0.0416951	-0.00043372	0.966742	0.979613	97.5	0.0878683	0.00097812	0.929981	0.970571	95.4
Silymarin	0.0553028	0.00057527	0.955897	0.979613	99.5	-0.0936586	-0.00104257	0.92538	0.970571	108.2
Simeprevir	0.0952227	0.00099052	0.924138	0.979613	96.3	0.114512	0.00127471	0.908832	0.970571	112.1
Simvastatin (Zocor)	0.11571	0.00120363	0.907883	0.979613	99.5	-0.0832043	-0.0009262	0.933689	0.970571	94
Sinomenine	-0.00408222	-4.246e-05	0.996743	0.979613	94.6	0.118488	0.00131897	0.905681	0.970571	105.7
Sinomenine Hydrochloride	-0.42847	-0.00445701	0.668309	0.979613	82.6	-0.519602	-0.00578402	0.603341	0.970571	76.2
Sitafloxacin Hydrate	0.0347877	0.00036187	0.972249	0.979613	93.4	-0.0814793	-0.000907	0.935061	0.970571	93.4
Sitagliptin	-0.0173865	-0.00018086	0.986128	0.979613	93.5	-0.193154	-0.00215012	0.846838	0.970571	101.9
Sitagliptin phosphate monohydrate	0.0769521	0.00080047	0.938662	0.979613	100.4	-0.0435086	-0.00048432	0.965296	0.970571	111.2
Sivelestat (ONO-5046)	-0.104073	-0.00108258	0.917112	0.979613	98.3	0.394706	0.00439372	0.69306	0.970571	108.1
SKF 525A (hydrochloride)	0.023514	0.0002446	0.98124	0.979613	104.9	-0.0323599	-0.00036022	0.974185	0.970571	114.9
sn-Glycero-3-phosphocholine	0.255248	0.00265514	0.798531	0.979613	95.7	0.113489	0.00126331	0.909643	0.970571	100.7
Sodium 4-Aminosalicylate	-0.0060263	-6.269e-05	0.995192	0.979613	100.3	-0.118986	-0.00132451	0.905287	0.970571	107.8
Sodium 4-amiropparaty Hyalrate	0.223146	0.0023212	0.823422	0.979613	101.5	0.110453	0.00122953	0.91205	0.970571	96.7
Sodium Aescinate	0.149129	0.00155126	0.881452	0.979613	94.5	0.418316	0.00465655	0.675716	0.970571	106.6
Sodium ascorbate	0.0910997	0.00094763	0.927413	0.979613	96	0.00948471	0.00010558	0.992432	0.970571	93.7
Sodium benzoate	0.0764192	0.00079492	0.939086	0.979613	100.5	0.0372264	0.00041439	0.970305	0.970571	104.1
Sodium butyrate	0.293096	0.00304883	0.769449	0.979613	97.8	-0.035641	-0.00039674	0.971569	0.970571	93.5
Sodium Danshensu	-0.132134	-0.00137448	0.894878	0.979613	92.7	0.130897	0.00145709	0.895857	0.970571	108.7
Sodium dodecyl sulfate	-0.149923	-0.00155952	0.880826	0.979613	96.4	0.277708	0.00309134	0.781237	0.970571	111.2
sodium fluoride	0.184193	0.00191601	0.853862	0.979613	99.9	-0.301811	-0.00335965	0.762796	0.970571	100.6
Sodium Monensin	0.0612853	0.0006375	0.951132	0.979613	93.7	-0.121449	-0.00135192	0.903335	0.970571	100.3
Sodium Monofluorophosphate	-0.14846	-0.00154431	0.88198	0.979613	92.8	-0.0995225	-0.00110785	0.920723	0.970571	92.1
Sodium Nitrite	0.0774695	0.00080585	0.93825	0.979613	97.6	-0.367249	-0.00408808	0.713433	0.970571	88.1
Sodium Nitroprusside	-1.21092	-0.0125962	0.225925	0.979613	77	-1.98496	-0.0220958	0.0471492	0.527493	75.2
Sodium Phenylbutyrate	0.154422	0.00160633	0.877277	0.979613	92.5	0.152819	0.00170112	0.878541	0.970571	104.9
Sodium phosphate dibasic	-0.0692461	-0.00072031	0.944794	0.979613	103.6	-0.431791	-0.00480654	0.665894	0.970571	107.6
Sodium Picosulfate	-0.0678335	-0.00070562	0.945918	0.979613	91	0.25402	0.00282765	0.79948	0.970571	102.7
Sodium salicylate	0.0851654	0.0008859	0.93213	0.979613	91.9	-0.179227	-0.00199509	0.857759	0.970571	99.6
Sodium Tauroursodeoxycholate (TUDC)	0.0206551	0.00021486	0.983521	0.979613	95.7	0.211157	0.00235052	0.832765	0.970571	106.4
Solifenacin succinate	-0.0189681	-0.00019731	0.984867	0.979613	99.2	0.248844	0.00277004	0.803482	0.970571	101
Sorafenib	0.721554	0.00750573	0.470569	0.979613	92.8	1.32041	0.0146983	0.1867	0.970571	105
Sorafenib Tosylate	0.0836422	0.00087006	0.933341	0.979613	96.2	-0.154436	-0.00171913	0.877266	0.970571	102.2
Sorbitol	-0.0346385	-0.00036032	0.972368	0.979613	90.6	-0.325995	-0.00362886	0.744428	0.970571	95.6
Sotalol	0.0318504	0.00033131	0.974591	0.979613	102	-0.123003	-0.00136922	0.902105	0.970571	100.2
Sotalol hydrochloride	-0.0167265	-0.00017399	0.986655	0.979613	100.1	0.106137	0.00118148	0.915473	0.970571	114
Sotrastaurin (AEB071)	-0.00991974	-0.00010319	0.992085	0.979613	99.4	-0.75647	-0.00842075	0.449367	0.970571	82.5
Spectinomycin (hydrochloride hydrate)	0.0419076	0.00043593	0.966572	0.979613	98	0.100899	0.00112317	0.919631	0.970571	107
Spectinomycin dihydrochloride	0.300806	0.00312903	0.763563	0.979613	103.8	-0.0900294	-0.00100217	0.928264	0.970571	109.9
Spermine	0.157925	0.00164276	0.874516	0.979613	99.1	-1.07176	-0.0119305	0.283826	0.970571	94.6
Spermine tetrahydrochloride	-0.46272	-0.00481329	0.643565	0.979613	95.2	-1.78976	-0.019923	0.0734917	0.798847	83.1
Spiramycin	0.367578	0.00382361	0.713188	0.979613	100.8	-0.19613	-0.00218324	0.844509	0.970571	89.7
Spironolactone	-0.233089	-0.00242463	0.815692	0.979613	94.6	0.0256535	0.00028557	0.979534	0.970571	102.9
Stavudine (d4T)	-0.304076	-0.00316304	0.76107	0.979613	93.4	0.273858	0.00304849	0.784194	0.970571	108.2
Stearic Acid	-0.0827054	-0.00086031	0.934086	0.979613	93.8	0.00312211	3.475e-05	0.997509	0.970571	106.7
Stearic Acid methyl ester	-0.190939	-0.00198618	0.848573	0.979613	98	-0.169383	-0.00188551	0.865495	0.970571	107.2
Stevioside	0.0630633	0.00065599	0.949716	0.979613	100.1	0.0549059	0.00061119	0.956213	0.970571	109.7
Stiripentol	0.0279415	0.00029065	0.977709	0.979613	99.5	0.221642	0.00246724	0.824592	0.970571	110.1
Streptomycin sulfate	0.0348418	0.00036243	0.972206	0.979613	91	0.106539	0.00118595	0.915155	0.970571	100.4
Streptozocin	-0.0583067	-0.00060652	0.953504	0.979613	95.3	0.726407	0.0080861	0.467589	0.970571	111.2
Succinylcholine Chloride Dihydrate	0.150613	0.0015667	0.880281	0.979613	97	-0.0539571	-0.00060063	0.956969	0.970571	99.2
Sucralose	-0.491162	-0.00510915	0.623312	0.979613	100	-0.384273	-0.00427759	0.700776	0.970571	95.9
sucrose	0.136535	0.00142026	0.891399	0.979613	94.3	-0.250617	-0.00278977	0.80211	0.970571	97.9
Sulbactam	-0.0900187	-0.00093639	0.928272	0.979613	91.1	0.292022	0.00325068	0.77027	0.970571	98.1
Sulbactam sodium	0.0192605	0.00020035	0.984633	0.979613	91.2	0.00848162	9.441e-05	0.993233	0.970571	99.9
Sulconazole Nitrate	0.134107	0.001395	0.893318	0.979613	93.1	0.0524611	0.00058398	0.958161	0.970571	99.4
Sulfacetamide Sodium	0.239435	0.00249065	0.810768	0.979613	96.5	0.743972	0.00828162	0.456894	0.970571	112.8
Sulfadiazine	-0.0897817	-0.00093392	0.928461	0.979613	98.2	0.0858826	0.00095601	0.93156	0.970571	94
Sulfadimethoxine	-0.334677	-0.00348137	0.737869	0.979613	89.5	-0.134626	-0.0014986	0.892908	0.970571	91.3
Sulfadoxin	0.0487028	0.00050661	0.961156	0.979613	107.5	0.228578	0.00254445	0.819197	0.970571	109.4
Sulfaguanidine	0.118527	0.00123294	0.90565	0.979613	105.1	0.15308	0.00170403	0.878335	0.970571	106.3
Sulfamerazine	0.0493359	0.0005132	0.960652	0.979613	95.8	-0.113793	-0.0012667	0.909402	0.970571	94.5
Sulfameter	-0.0389924	-0.00040561	0.968896	0.979613	92.1	-0.295506	-0.00328946	0.767608	0.970571	94.7
Sulfamethazine	-0.0530099	-0.00055142	0.957724	0.979613	88.3	0.246031	0.00273873	0.805658	0.970571	95.4
Sulfamethizole	0.0125511	0.00013056	0.989986	0.979613	89.2	-0.0211133	-0.00023503	0.983155	0.970571	93.8
Sulfamethoxazole	-0.306252	-0.00318568	0.759413	0.979613	86	0.0679255	0.00075612	0.945845	0.970571	96.5
Sulfanilamide	-0.175672	-0.00182737	0.860552	0.979613	89.9	0.0156705	0.00017444	0.987497	0.970571	100.4
Sulfaphenazole	0.0276192	0.0002873	0.977966	0.979613	98.7	-0.240523	-0.00267741	0.809925	0.970571	103.7
Sulfapyridine	0.168811	0.001756	0.865945	0.979613	103.8	0.208282	0.00231852	0.835009	0.970571	107.1
Sulfasalazine	0.348414	0.00362426	0.72753	0.979613	99.4	0.10441	0.00116226	0.916844	0.970571	103.1
Sulfathiazole	0.0337822	0.00035141	0.973051	0.979613	94.4	0.27987	0.00311541	0.779577	0.970571	103.2
Sulfisoxazole	0.0349286	0.00036333	0.972137	0.979613	93.6	0.219236	0.00244045	0.826466	0.970571	104.7
Sulfisoxazole Acetyl	-0.0795346	-0.00082733	0.936607	0.979613	104.5	0.129362	0.00144001	0.897071	0.970571	113.9
Sulindac	-0.12316	-0.00128113	0.90198	0.979613	92	0.19217	0.00213916	0.847609	0.970571	102.2
Sumatriptan	-0.168526	-0.00175303	0.86617	0.979613	102.3	-0.516314	-0.00574741	0.605635	0.970571	107
Sumatriptan Succinate	0.17003	0.00176868	0.864987	0.979613	96.3	-0.435419	-0.00484693	0.663258	0.970571	89.1
Sunitinib	0.0563924	0.0005866	0.955029	0.979613	91.4	0.175423	0.00195275	0.860747	0.970571	102.8
Sunitinib malate	0.279801	0.00291054	0.77963	0.979613	100.5	0.287613	0.0032016	0.773643	0.970571	110.4
Suprofen	0.113415	0.00117976	0.909701	0.979613	88.2	0.512112	0.00570064	0.608573	0.970571	98.8
Suramin hexasodium salt	0.00311035	3.235e-05	0.997518	0.979613	98.3	0.0310888	0.00034607	0.975199	0.970571	112.6
Synephrine	-0.183342	-0.00190716	0.854529	0.979613	90.8	0.0984531	0.00109594	0.921572	0.970571	91.3
T 705	0.105822	0.00110078	0.915723	0.979613	92.7	0.758018	0.00843798	0.44844	0.970571	105.6
Tacrine hydrochloride	-0.177028	-0.00184148	0.859486	0.979613	100.3	-0.0359903	-0.00040063	0.97129	0.970571	107.5
Tacrolimus (FK506)	-0.470645	-0.00489572	0.637895	0.979613	88.2	-2.49311	-0.0277524	0.0126629	0.150468	55
Tadalafil	0.124133	0.00129125	0.90121	0.979613	92.7	0.418456	0.0046581	0.675614	0.970571	106.8
TAK-438	0.281705	0.00293035	0.778169	0.979613	94.8	0.468602	0.00521631	0.639354	0.970571	104.4
TAK-700 (Orteronel)	-0.0306243	-0.00031856	0.975569	0.979613	93	0.602161	0.00670304	0.547067	0.970571	109.8
Tamibarotene	0.00689959	7.177e-05	0.994495	0.979613	97	-0.547861	-0.00609859	0.583787	0.970571	102.2
Tamoxifen	0.124927	0.00129951	0.900581	0.979613	96.8	0.258768	0.00288052	0.795814	0.970571	109.1
Tamoxifen Citrate	-0.217117	-0.00225848	0.828117	0.979613	92.6	-0.339172	-0.00377554	0.73448	0.970571	99.2
Tandospirone	-0.218733	-0.0022753	0.826858	0.979613	92.8	0.117277	0.00130549	0.90664	0.970571	104.5
Tanshinone I	-0.199833	-0.0020787	0.841611	0.979613	94.6	-0.00546121	-6.079e-05	0.995643	0.970571	101.2
Tanshinone IIA	0.435601	0.0045312	0.663126	0.979613	95.6	0.288096	0.00320698	0.773273	0.970571	106.2
Tanshinone IIA---sulfonic sodium	-0.101698	-0.00105788	0.918996	0.979613	96.8	0.0323733	0.00036037	0.974174	0.970571	101.2
Tasisulam	-0.179026	-0.00186226	0.857917	0.979613	93	-0.211691	-0.00235647	0.832348	0.970571	99.4
Taurine	0.00467533	4.863e-05	0.99627	0.979613	104.6	0.392921	0.00437386	0.694378	0.970571	113
Tauroursodeoxycholic Acid	0.084586	0.00087988	0.932591	0.979613	102.3	-0.0287122	-0.00031961	0.977094	0.970571	101.2
Taxifolin	-0.0584648	-0.00060816	0.953378	0.979613	94.4	0.155376	0.00172959	0.876525	0.970571	102.4
Tazarotene	0.103519	0.00107682	0.917551	0.979613	95.6	0.23536	0.00261994	0.813929	0.970571	103.7
Tebipenempivoxil	-0.0775617	-0.00080681	0.938177	0.979613	101.4	0.0600645	0.00066862	0.952104	0.970571	96.7
Tedizolid	0.933846	0.00971402	0.350383	0.979613	102.5	1.4369	0.0159951	0.150746	0.970571	116.4
Telaprevir (VX-950)	0.0352535	0.00036671	0.971878	0.979613	100.1	0.278208	0.00309691	0.780853	0.970571	110.2
Telbivudine	0.0476603	0.00049577	0.961987	0.979613	103.8	0.387006	0.00430802	0.698751	0.970571	99.9
Telmisattan	0.236254	0.00245756	0.813235	0.979613	103.7	0.596369	0.00663857	0.550929	0.970571	109.9
Temocapril HCl	0.00684437	7.12e-05	0.994539	0.979613	97.8	-0.454615	-0.00506061	0.649386	0.970571	102
Temozolomide	-0.00550973	-5.731e-05	0.995604	0.979613	94.4	0.543105	0.00604564	0.587058	0.970571	97.5
Temsirolimus	-0.0847039	-0.0008811	0.932497	0.979613	101.3	-0.0183526	-0.00020429	0.985358	0.970571	106.9
Teneligliptin hydrobromide	-0.0308245	-0.00032064	0.97541	0.979613	93.3	-0.149248	-0.00166137	0.881358	0.970571	103
Teniposide	0.130844	0.00136106	0.895899	0.979613	100.2	0.262154	0.0029182	0.793203	0.970571	107.5
Tenofovir	0.0549876	0.00057199	0.956148	0.979613	100.7	0.231394	0.00257579	0.817009	0.970571	109.5
Tenofovir Disoproxil Fumarate	0.548118	0.00570162	0.583611	0.979613	89.7	1.27598	0.0142038	0.201961	0.970571	104.3
Tenoxicam	0.0233451	0.00024284	0.981375	0.979613	105.1	0.317551	0.00353487	0.750825	0.970571	112.7
Terazosin HCl	0.202007	0.00210131	0.839911	0.979613	104.7	-0.277613	-0.00309029	0.781309	0.970571	94.2
Terbinafine	-0.505934	-0.00526281	0.612903	0.979613	92.6	-1.08906	-0.012123	0.276127	0.970571	92.3
Terbinafine HCl	-0.211002	-0.00219487	0.832886	0.979613	90.8	0.16808	0.001871	0.866521	0.970571	101.3
Terbutaline Sulfate	-0.0688162	-0.00071584	0.945136	0.979613	100.1	-0.177602	-0.001977	0.859036	0.970571	93.4
Terconazole	0.126602	0.00131693	0.899256	0.979613	96.6	-0.0405909	-0.00045184	0.967622	0.970571	104.2
Terephthalic acid	-0.0760836	-0.00079143	0.939353	0.979613	85.7	-0.386503	-0.00430242	0.699124	0.970571	80.2
Terfenadine	-2.12883	-0.0221444	0.0332687	0.437009	76.4	-1.18476	-0.0131883	0.236114	0.970571	86.9
Teriflunomide	0.38618	0.00401711	0.699363	0.979613	109.1	-0.143993	-0.00160288	0.885506	0.970571	107
Tetrabenazine	-0.446956	-0.00464931	0.654907	0.979613	91.1	0.45134	0.00502415	0.651745	0.970571	111.5
Tetracaine HCl	-0.0388958	-0.0004046	0.968974	0.979613	95	-0.0252277	-0.00028083	0.979873	0.970571	101.8
Tetracycline Hydrochloride	0.283298	0.00294691	0.776948	0.979613	99.9	0.104225	0.00116019	0.916991	0.970571	108.9
tetrahydro-L-Biopterin (hydrochloride)	-0.0665209	-0.00069196	0.946963	0.979613	97	-0.0917489	-0.00102131	0.926898	0.970571	99.8
Tetrahydrozoline HCl	0.0225473	0.00023454	0.982011	0.979613	103.3	-0.147488	-0.00164179	0.882747	0.970571	109.1
Tetrandrine	-0.115181	-0.00119814	0.908301	0.979613	93	-0.270608	-0.00301231	0.786692	0.970571	101.3
TG101348 (SAR302503)	-0.126338	-0.00131419	0.899464	0.979613	94.5	0.0579386	0.00064495	0.953798	0.970571	109.2
TH-302	-8.64887	-0.0899669	0	1.4146e-16	7.1	-7.83962	-0.0872678	0	1.35084e-13	2.5
Thalidomide	0.175048	0.00182088	0.861042	0.979613	89.7	0.0840197	0.00093528	0.933041	0.970571	103.1
Theophylline	0.0627426	0.00065266	0.949971	0.979613	98.3	0.035729	0.00039772	0.971498	0.970571	103.6
Thiabendazole	-0.0867254	-0.00090213	0.93089	0.979613	99.9	-0.391901	-0.0043625	0.695131	0.970571	103
thiamine	-0.0752894	-0.00078317	0.939984	0.979613	94.4	0.174671	0.00194437	0.861338	0.970571	106.2
Thiamine HCl (Vitamin B1)	-0.00491136	-5.109e-05	0.996081	0.979613	105.8	-0.566051	-0.00630108	0.571359	0.970571	101.7
Thiamphenicol	1.22247	0.0127163	0.221532	0.979613	118.5	0.215615	0.00240015	0.829288	0.970571	110.3
Thio-TEPA	0.0470011	0.00048891	0.962512	0.979613	93.5	0.150925	0.00168005	0.880035	0.970571	101.8
Thioguanine	-0.0963008	-0.00100174	0.923282	0.979613	92.4	-0.3558	-0.00396063	0.721991	0.970571	105.1
Thioridazine HCl	-7.17756	-0.0746622	0	1.28066e-11	23	-8.01326	-0.0892007	0	4.27418e-14	13.9
Thiostrepton	-0.127408	-0.00132532	0.898617	0.979613	104.9	0.635928	0.00707892	0.524823	0.970571	123.6
Thonzonium Bromide	-0.17835	-0.00185522	0.858448	0.979613	103.9	-0.50704	-0.00564418	0.612127	0.970571	108.7
Thymidine	-0.013956	-0.00014517	0.988865	0.979613	103.5	0.221172	0.00246201	0.824958	0.970571	116.4
Thymol	0.0911927	0.0009486	0.92734	0.979613	98.4	0.0553269	0.00061588	0.955878	0.970571	108.3
Tiagabine	0.222547	0.00231497	0.823888	0.979613	93.1	0.2276	0.00253356	0.819957	0.970571	106
Tiagabine hydrochloride	0.165817	0.00172486	0.868301	0.979613	104.9	0.0953066	0.00106092	0.924071	0.970571	113.8
Tianeptine sodium	0.185751	0.00193222	0.85264	0.979613	96.3	0.368762	0.00410493	0.712305	0.970571	106.1
Ticagrelor	0.0344052	0.00035789	0.972554	0.979613	100.9	0.144997	0.00161406	0.884713	0.970571	110.7
Ticarcillin sodium	-0.143818	-0.00149602	0.885644	0.979613	104.9	0.0685236	0.00076278	0.945369	0.970571	108.4
Ticlopidine HCl	-0.406314	-0.00422654	0.684512	0.979613	93.8	-0.346462	-0.00385668	0.728996	0.970571	100
Tideglusib	-0.154626	-0.00160844	0.877116	0.979613	92.4	-0.224077	-0.00249434	0.822698	0.970571	101.2
Tigecycline	0.261538	0.00272056	0.793678	0.979613	99.8	0.522302	0.00581408	0.60146	0.970571	110.1
Tilmicosin	0.219001	0.00227809	0.826649	0.979613	95.5	0.0874032	0.00097294	0.930351	0.970571	101
Timolol Maleate	0.00260919	2.714e-05	0.997918	0.979613	104.2	-0.0419595	-0.00046708	0.966531	0.970571	112.5
Tinidazole	0.384036	0.00399481	0.700951	0.979613	97.9	0.298477	0.00332254	0.765339	0.970571	102.6
Tioconazole	0.0538888	0.00056056	0.957024	0.979613	102.4	0.0255182	0.00028406	0.979642	0.970571	101.5
Tiopronin (Thiola)	-1.08182	-0.0112533	0.279332	0.979613	90.6	-1.96722	-0.0218984	0.0491579	0.546767	84.2
Tiotropium Bromide	-0.0174161	-0.00018117	0.986105	0.979613	90.3	0.384972	0.00428536	0.700258	0.970571	108.8
Tioxolone	0.249474	0.00259507	0.802995	0.979613	103.3	-0.361847	-0.00402795	0.717466	0.970571	101.7
Tipifarnib (Zarnestra)	-0.156618	-0.00162917	0.875546	0.979613	91.7	-0.133431	-0.00148531	0.893853	0.970571	107.3
Tipiracil hydrochloride	0.302121	0.00314272	0.762559	0.979613	94.6	0.658012	0.00732475	0.51053	0.970571	112.4
Tiratricol	-0.278169	-0.00289356	0.780882	0.979613	105	-0.450982	-0.00502017	0.652003	0.970571	103.7
Tirofiban hydrochloride monohydrate	0.313673	0.00326287	0.75377	0.979613	96	0.197921	0.00220318	0.843107	0.970571	109.8
Tivantinib (ARQ 197)	-0.00521189	-5.421e-05	0.995842	0.979613	96.2	0.0728048	0.00081044	0.941961	0.970571	106.4
Tivozanib (AV-951)	0.248193	0.00258174	0.803985	0.979613	95	1.15026	0.0128042	0.250038	0.970571	108.7
Tizanidine	-0.0205902	-0.00021418	0.983573	0.979613	92.8	0.109502	0.00121893	0.912804	0.970571	104.6
Tizanidine HCl	-0.0221131	-0.00023002	0.982358	0.979613	95.8	-0.643023	-0.0071579	0.520209	0.970571	83
Tobramycin	-0.205579	-0.00213846	0.83712	0.979613	99.2	0.145273	0.00161713	0.884495	0.970571	104.3
Tofacitinib (CP-690550,Tasocitinib)	0.0484314	0.00050379	0.961372	0.979613	98	0.313368	0.0034883	0.754001	0.970571	114.1
Tofacitinib (CP-690550) Citrate	0.00517703	5.385e-05	0.995869	0.979613	93.9	0.111446	0.00124058	0.911263	0.970571	111.2
TOK-001	0.0677009	0.00070424	0.946024	0.979613	100.2	0.515454	0.00573785	0.606236	0.970571	115.8
Tolazamide	-0.0251651	-0.00026177	0.979923	0.979613	98.1	0.215004	0.00239335	0.829764	0.970571	105.8
Tolazoline HCl	0.0526068	0.00054722	0.958045	0.979613	102.7	0.249615	0.00277862	0.802885	0.970571	99
Tolbutamide	0.0450933	0.00046907	0.964033	0.979613	102.5	0.118234	0.00131614	0.905882	0.970571	110
Tolcapone	0.403078	0.00419288	0.686891	0.979613	103.7	-0.105828	-0.00117803	0.915719	0.970571	105.4
Tolfenamic Acid	-0.0598058	-0.00062211	0.95231	0.979613	97.2	-0.135637	-0.00150987	0.892108	0.970571	100.8
Tolnaftate	-0.0754272	-0.00078461	0.939875	0.979613	103	0.27669	0.00308001	0.782018	0.970571	110.5
Tolperisone HCl	0.13514	0.00140575	0.892501	0.979613	104.6	-0.125271	-0.00139447	0.900309	0.970571	106.7
Tolterodine tartrate	0.0636731	0.00066234	0.94923	0.979613	101.1	0.192879	0.00214706	0.847054	0.970571	110.8
Toltrazuril	0.173918	0.00180912	0.86193	0.979613	102.4	0.210452	0.00234268	0.833315	0.970571	107.6
Tolvaptan	0.11998	0.00124805	0.904499	0.979613	96.6	-1.43496	-0.0159735	0.151299	0.970571	71.7
Topiramate	0.17503	0.00182069	0.861056	0.979613	102.5	0.0270749	0.00030139	0.9784	0.970571	104.1
Topiroxostat	-0.11804	-0.00122787	0.906036	0.979613	90.8	0.0266413	0.00029656	0.978746	0.970571	101.5
Topotecan	-9.14079	-0.095084	0	3.52101e-18	0.7	-8.45953	-0.0941685	0	3.01142e-15	1.7
Topotecan HCl	-8.67994	-0.0902902	0	1.09229e-16	1.1	-7.5688	-0.0842531	0	8.37942e-13	-0.1
Torcetrapib	0.38608	0.00401607	0.699437	0.979613	101.4	-0.125042	-0.00139192	0.90049	0.970571	101.7
Toremifene Citrate	-0.0383711	-0.00039914	0.969392	0.979613	95.7	0.194218	0.00216196	0.846005	0.970571	105.6
Torsemide	-0.241973	-0.00251704	0.808801	0.979613	96.3	-0.812963	-0.00904961	0.416239	0.970571	94.8
Trametinib (GSK1120212)	0.275373	0.00286448	0.783029	0.979613	92.6	1.13089	0.0125887	0.2581	0.970571	109.7
Trametinib DMSO solvate	-1.12982	-0.0117526	0.25855	0.979613	84.4	-4.69925	-0.0523103	2.61e-06	4.02866e-05	52.2
Tramiprosate	0.0962988	0.00100172	0.923283	0.979613	96.9	0.0173403	0.00019303	0.986165	0.970571	107.2
Trandolapril	-0.0830504	-0.0008639	0.933811	0.979613	93.6	-0.0748477	-0.00083318	0.940336	0.970571	105.4
Tranexamic Acid	0.148663	0.00154642	0.881819	0.979613	101.6	-0.00830671	-9.247e-05	0.993372	0.970571	106.1
Tranilast	0.0540626	0.00056237	0.956885	0.979613	94.6	0.235527	0.0026218	0.8138	0.970571	100.7
Tranylcypromine hydrochloride	0.0318634	0.00033145	0.974581	0.979613	100.5	-0.088387	-0.00098389	0.929569	0.970571	110.2
Trazodone HCl	0.60023	0.00624369	0.548353	0.979613	105.5	0.272156	0.00302954	0.785502	0.970571	108.3
Trelagliptin	0.0633005	0.00065846	0.949527	0.979613	95.1	0.404447	0.00450216	0.685884	0.970571	113.8
Tretinoin (Aberela)	-0.42804	-0.00445254	0.668622	0.979613	97.3	-1.39168	-0.0154917	0.164019	0.970571	91.8
Triamcinolone	-9.19789	-0.095678	0	2.38272e-18	4.5	-8.31839	-0.0925973	0	7.1077e-15	6.9
Triamcinolone Acetonide	0.00795725	8.277e-05	0.993651	0.979613	103.4	-0.0910422	-0.00101345	0.927459	0.970571	107.6
Triamterene	0.378222	0.00393433	0.705265	0.979613	94.3	-0.558523	-0.00621727	0.576487	0.970571	89.5
Trichlormethiazide	0.128593	0.00133764	0.89768	0.979613	102.6	-0.304882	-0.00339383	0.760456	0.970571	104.8
Triciribine	0.0293249	0.00030504	0.976605	0.979613	104.9	0.199516	0.00222094	0.841859	0.970571	111.4
Triclabendazole	0.0972256	0.00101136	0.922547	0.979613	101.7	0.28519	0.00317463	0.775499	0.970571	113.5
Triclosan	-0.104125	-0.00108312	0.91707	0.979613	92	0.150661	0.0016771	0.880243	0.970571	107.3
Trifluoperazine 2HCl	0.186475	0.00193975	0.852072	0.979613	98	0.211446	0.00235374	0.832539	0.970571	107.3
Triflurdine (Viroptic)	0.137423	0.0014295	0.890696	0.979613	106.6	0.393758	0.00438317	0.69376	0.970571	114
Triflusal	-9.62859	-0.100158	0	2.92319e-19	1.9	-8.45324	-0.0940983	0	3.01142e-15	4.3
Trigonelline Hydrochloride	0.0306459	0.00031878	0.975552	0.979613	92.8	0.164573	0.00183197	0.86928	0.970571	103.7
Trilostane	-0.302122	-0.00314272	0.762559	0.979613	98.3	0.0041016	4.566e-05	0.996727	0.970571	109.2
Trimebutine	0.407485	0.00423873	0.683652	0.979613	97.2	0.567	0.00631164	0.570714	0.970571	94.6
Trimethoprim	0.173	0.00179958	0.862651	0.979613	103.4	-0.467129	-0.00519991	0.640408	0.970571	103.3
Trimipramine (maleate)	-0.00506501	-5.269e-05	0.995959	0.979613	98.7	-0.10944	-0.00121825	0.912853	0.970571	101.9
Tripelennamine HCl	0.213864	0.00222465	0.830653	0.979613	93.4	0.0996949	0.00110977	0.920587	0.970571	100.1
Triptolide	-8.93471	-0.0929403	0	1.71375e-17	2.9	-8.49576	-0.0945717	0	2.68705e-15	3.5
Triptonide	0.122658	0.00127591	0.902378	0.979613	98.3	0.0643595	0.00071643	0.948684	0.970571	112.5
Troglitazone	0.224794	0.00233834	0.82214	0.979613	101	-0.218873	-0.00243642	0.826749	0.970571	107.3
Trometamol	0.187318	0.00194851	0.851412	0.979613	103	-0.597498	-0.00665113	0.550175	0.970571	104.5
Tropicamide	0.064836	0.00067443	0.948305	0.979613	104.3	0.1104	0.00122893	0.912092	0.970571	113.8
Tropisetron	-5.91566	-0.0615357	0	5.3635e-08	63.1	-4.74835	-0.0528569	2.05e-06	3.18979e-05	31.6
Trospium chloride	0.053314	0.00055458	0.957482	0.979613	102.7	-0.0701412	-0.00078079	0.944081	0.970571	107.7
Troxerutin	0.246168	0.00256068	0.805552	0.979613	99.7	-0.185348	-0.00206323	0.852956	0.970571	103.9
Troxipide	0.023495	0.0002444	0.981255	0.979613	101.5	0.0246166	0.00027402	0.980361	0.970571	110.9
TSU-68 (SU6668,Orantinib)	-0.397465	-0.0041345	0.691024	0.979613	91.5	0.0869313	0.00096769	0.930726	0.970571	103.6
Tylosin tartrate	-0.0535582	-0.00055712	0.957287	0.979613	101.2	0.337869	0.00376103	0.735462	0.970571	113.5
Tyramine	-0.0582775	-0.00060621	0.953528	0.979613	93.6	0.122164	0.00135989	0.902769	0.970571	107.8
Tyrosol	0.291816	0.00303552	0.770427	0.979613	102.3	-0.232887	-0.00259241	0.815849	0.970571	102.8
UK 14,304	-0.00959817	-9.984e-05	0.992342	0.979613	94.9	-0.0931863	-0.00103732	0.925756	0.970571	105
Ulipristal	-0.0108268	-0.00011262	0.991362	0.979613	89.4	0.0920581	0.00102476	0.926652	0.970571	97.1
Ulipristal acetate	0.202969	0.00211131	0.83916	0.979613	93.5	0.728813	0.00811288	0.466116	0.970571	105.6
Umbelliferone	-0.114062	-0.00118649	0.909189	0.979613	94.1	0.35373	0.0039376	0.723541	0.970571	109.1
Undecanoic Acid	-0.115791	-0.00120448	0.907818	0.979613	96.9	0.252206	0.00280746	0.800882	0.970571	107
Uracil	0.036807	0.00038287	0.970639	0.979613	102.4	-0.603384	-0.00671665	0.546253	0.970571	103.8
Urapidil HCl	0.0651745	0.00067796	0.948035	0.979613	92.3	0.18235	0.00202985	0.855308	0.970571	103.2
Urea	-0.0470143	-0.00048905	0.962502	0.979613	95.1	0.058317	0.00064916	0.953496	0.970571	108.4
Uridine	-0.0314461	-0.00032711	0.974914	0.979613	104.5	0.0391431	0.00043573	0.968776	0.970571	107.4
Ursodiol	-0.389161	-0.00404812	0.697157	0.979613	85.8	-0.339101	-0.00377474	0.734534	0.970571	92.4
Ursolic acid	0.512051	0.00532644	0.608615	0.979613	99.2	0.205427	0.00228674	0.837239	0.970571	104.7
Valaciclovir HCl	0.124153	0.00129146	0.901194	0.979613	103.8	-0.0361863	-0.00040281	0.971134	0.970571	108.3
Valdecoxib	0.0275296	0.00028637	0.978037	0.979613	104.6	0.21048	0.00234299	0.833293	0.970571	113.7
Valganciclovir HCl	-0.297452	-0.00309414	0.766122	0.979613	99	-0.126744	-0.00141087	0.899143	0.970571	107.8
Valnemulin HCl	-0.565701	-0.00588451	0.571597	0.979613	96.8	-0.413174	-0.0045993	0.679479	0.970571	104.1
Valproic acid	0.353786	0.00368014	0.723499	0.979613	99.2	-0.186963	-0.0020812	0.85169	0.970571	100.1
Valproic acid sodium salt (Sodium valproate)	-8.25781	-0.0858991	0	3.21894e-15	4.1	-7.82541	-0.0871096	0	1.48934e-13	11.8
Valsartan	-0.671805	-0.00698822	0.501708	0.979613	91.1	-0.0909801	-0.00101276	0.927508	0.970571	107.3
Vancomycin hydrochloride	-0.153836	-0.00160023	0.877739	0.979613	97.2	-0.496631	-0.00552832	0.619449	0.970571	97.8
Vandetanib (ZD6474)	-0.0156571	-0.00016287	0.987508	0.979613	98.4	0.0102977	0.00011463	0.991784	0.970571	108.2
Vanillic acid	0.142882	0.00148628	0.886383	0.979613	94.5	0.0758058	0.00084384	0.939574	0.970571	105.7
Vanillin	0.00810328	8.429e-05	0.993535	0.979613	97.8	-0.010131	-0.00011277	0.991917	0.970571	104.4
Vardenafil	0.0121151	0.00012602	0.990334	0.979613	103.1	-0.0448472	-0.00049922	0.964229	0.970571	115.5
Vardenafil HCl Trihydrate	-0.0377388	-0.00039257	0.969896	0.979613	101.3	-0.512772	-0.005708	0.608111	0.970571	104.2
Varenicline Tartrate	0.0889211	0.00092497	0.929145	0.979613	93.8	0.060353	0.00067183	0.951874	0.970571	102.6
Vatalanib (PTK787) 2HCl	0.203659	0.0021185	0.83862	0.979613	91.8	0.872057	0.00970742	0.383177	0.970571	106.4
Vecuronium Bromide	-9.46016	-0.0984062	0	4.94741e-19	1.2	-8.1848	-0.0911102	0	1.44952e-14	0.5
Vemurafenib (PLX4032, RG7204)	0.575743	0.00598897	0.564789	0.979613	92.9	1.51264	0.0168382	0.13037	0.970571	109
Venlafaxine	0.116452	0.00121136	0.907294	0.979613	96.5	0.00743961	8.281e-05	0.994064	0.970571	95.9
Verapamil HCl	-0.0360185	-0.00037467	0.971268	0.979613	103.7	-0.0735104	-0.00081829	0.9414	0.970571	110.2
Verteporfin	-0.15877	-0.00165155	0.87385	0.979613	93.8	-0.0953485	-0.00106138	0.924038	0.970571	105
Vidarabine	0.128346	0.00133507	0.897875	0.979613	103.9	-0.0665082	-0.00074034	0.946973	0.970571	107.2
Vidofludimus	-0.0669557	-0.00069648	0.946617	0.979613	93.2	0.0431023	0.0004798	0.96562	0.970571	101.2
Vilanterol trifenatate	-0.195843	-0.00203719	0.844733	0.979613	99	-0.680094	-0.00757056	0.496445	0.970571	99.1
Vilazodone	0.20948	0.00217904	0.834074	0.979613	96.8	0.532895	0.005932	0.594106	0.970571	103.5
Vilazodone Hydrochloride	-0.187674	-0.00195222	0.851132	0.979613	93.4	0.139548	0.0015534	0.889017	0.970571	105.1
Vildagliptin (LAF-237)	0.0314653	0.00032731	0.974898	0.979613	98.1	-0.0491082	-0.00054665	0.960833	0.970571	109.2
vinblastine	-0.971996	-0.0101109	0.331052	0.979613	77.2	-0.595561	-0.00662956	0.551469	0.970571	65.2
Vinblastine sulfate	0.0158859	0.00016525	0.987325	0.979613	94	0.601962	0.00670082	0.5472	0.970571	105.9
Vincristine	-8.05143	-0.0837523	0	1.64603e-14	2.5	-6.92718	-0.0771108	0	7.97399e-11	1.9
Vindoline	0.102066	0.00106171	0.918704	0.979613	97.1	0.234653	0.00261208	0.814478	0.970571	105.4
Vinorelbine	0.0952699	0.00099101	0.9241	0.979613	89.2	0.592622	0.00659685	0.553434	0.970571	91.8
Vinorelbine ditartrate	-8.84981	-0.0920572	0	3.19416e-17	1.2	-8.20485	-0.0913334	0	1.30174e-14	1
Vinpocetine	-0.0612606	-0.00063724	0.951152	0.979613	89.4	0.678676	0.00755477	0.497343	0.970571	104.4
Vitamin A	-0.26501	-0.00275667	0.791002	0.979613	93.3	-0.582862	-0.0064882	0.559986	0.970571	97.4
Vitamin A Acetate	-0.742086	-0.0077193	0.458035	0.979613	91.2	-0.162204	-0.0018056	0.871145	0.970571	97.4
Vitamin B12	-0.113844	-0.00118422	0.909362	0.979613	102	0.225405	0.00250912	0.821664	0.970571	110.9
Vitamin C	0.0802829	0.00083512	0.936012	0.979613	105.4	-0.083196	-0.00092611	0.933696	0.970571	108.8
Vitamin D2 (Ergocalciferol)	-0.0584747	-0.00060826	0.953371	0.979613	98.4	0.77068	0.00857893	0.440896	0.970571	112.2
Vitamin D3	0.0616576	0.00064137	0.950836	0.979613	98.4	0.128791	0.00143365	0.897523	0.970571	102.7
Vitamin K1	0.00882743	9.182e-05	0.992957	0.979613	93.2	-0.077946	-0.00086767	0.937871	0.970571	98.8
Vitexicarpin	-1.00029	-0.0104052	0.317169	0.979613	81.4	-3.16879	-0.0352738	0.00153074	0.0205579	60.4
Voglibose	-0.0329853	-0.00034312	0.973686	0.979613	97.3	-0.0143403	-0.00015963	0.988559	0.970571	103
Vorapaxar	-0.0552503	-0.00057472	0.955939	0.979613	99.9	-0.0634087	-0.00070584	0.949441	0.970571	106.7
Voriconazole	0.122915	0.00127859	0.902174	0.979613	96	0.107831	0.00120034	0.91413	0.970571	112.3
Vorinostat (SAHA, MK0683)	0.130737	0.00135995	0.895983	0.979613	99.6	-0.0643391	-0.0007162	0.9487	0.970571	113.9
Vortioxetine	-8.57016	-0.0891482	0	2.62559e-16	4.5	-6.18123	-0.0688072	0	1.04897e-08	31.2
Vortioxetine (Lu AA21004) HBr	-0.147944	-0.00153894	0.882387	0.979613	97.6	0.0575622	0.00064076	0.954097	0.970571	109.4
VRT752271	0.0197296	0.00020523	0.984259	0.979613	91.2	-0.056906	-0.00063346	0.95462	0.970571	99.6
VX-222 (VCH-222, Lomibuvir)	-0.0710178	-0.00073874	0.943384	0.979613	99.4	-0.581459	-0.00647259	0.560931	0.970571	99.5
VX-661	0.0836513	0.00087015	0.933334	0.979613	99.8	0.0376668	0.00041929	0.969953	0.970571	113.3
VX-680 (MK-0457,Tozasertib)	0.00981187	0.00010206	0.992171	0.979613	94.3	-0.0257973	-0.00028717	0.979419	0.970571	108.5
VX-745	-0.056135	-0.00058393	0.955234	0.979613	97	0.0518085	0.00057671	0.958681	0.970571	108.1
VX-809	-0.014649	-0.00015238	0.988312	0.979613	93.8	0.0425034	0.00047313	0.966097	0.970571	103.2
Warfarin	-0.129226	-0.00134423	0.897179	0.979613	103	0.347746	0.00387098	0.728031	0.970571	117.3
Wedelolactone	0.0796961	0.00082901	0.936479	0.979613	90.3	-0.102167	-0.00113728	0.918624	0.970571	85.5
Xylazine	0.309762	0.00322219	0.756742	0.979613	106.9	-0.163636	-0.00182153	0.870018	0.970571	113.9
Xylazine HCl	0.35598	0.00370296	0.721856	0.979613	106.9	-0.00784277	-8.73e-05	0.993742	0.970571	110.7
Xylitol	-0.00035407	-3.68e-06	0.999717	0.979613	93.9	0.0777179	0.00086513	0.938052	0.970571	106.7
Xylometazoline HCl	-0.0837445	-0.00087112	0.93326	0.979613	98.9	-0.0442878	-0.000493	0.964675	0.970571	106.3
Xylose	0.0687623	0.00071528	0.945179	0.979613	97.3	0.289923	0.00322731	0.771875	0.970571	108.4
YM155	0.280329	0.00291603	0.779225	0.979613	95.4	0.0121135	0.00013484	0.990335	0.970571	108.6
Yohimbine Hydrochloride	0.0800853	0.00083306	0.936169	0.979613	97.3	0.195327	0.0021743	0.845137	0.970571	106.1
Z-Ligustilide	0.249638	0.00259678	0.802867	0.979613	97.5	0.169777	0.0018899	0.865185	0.970571	104.4
Zafirlukast	0.0440849	0.00045858	0.964837	0.979613	95.2	0.233543	0.00259972	0.815339	0.970571	107.8
Zalcitabine	0.0800021	0.0008322	0.936236	0.979613	98.1	0.355801	0.00396064	0.72199	0.970571	109.1
Zaltoprofen	-0.0777295	-0.00080856	0.938043	0.979613	102	0.0418856	0.00046626	0.96659	0.970571	108.5
Zanamivir	0.246494	0.00256407	0.8053	0.979613	92.6	-0.0222245	-0.0002474	0.982269	0.970571	96.4
Zibotentan (ZD4054)	0.228615	0.00237809	0.819168	0.979613	99	0.326946	0.00363944	0.743709	0.970571	104.6
Zidovudine	0.187483	0.00195023	0.851282	0.979613	94.4	0.211362	0.00235281	0.832604	0.970571	103.2
Zileuton	0.0045041	4.685e-05	0.996406	0.979613	93	0.144621	0.00160986	0.885011	0.970571	101.1
Zinc Pyrithione	-8.98467	-0.09346	0	1.18351e-17	1.4	-8.10619	-0.0902352	0	2.20498e-14	2.1
Ziprasidone	0.208298	0.00216675	0.834996	0.979613	96.7	-0.0397226	-0.00044218	0.968314	0.970571	105.2
Ziprasidone HCl	0.253157	0.00263338	0.800147	0.979613	101.2	0.0104846	0.00011671	0.991635	0.970571	103.3
Ziprasidone hydrochloride monohydrate	0.149812	0.00155837	0.880913	0.979613	99.4	0.325697	0.00362554	0.744654	0.970571	113.7
Zoledronic Acid	-0.0762745	-0.00079342	0.939201	0.979613	105.2	-0.116567	-0.00129758	0.907204	0.970571	113.1
Zolmitriptan	0.411298	0.00427839	0.680854	0.979613	94.5	0.720476	0.00802008	0.471232	0.970571	107
Zonisamide	-0.193963	-0.00201764	0.846205	0.979613	97.7	-0.0945195	-0.00105216	0.924697	0.970571	101.1
Zotarolimus(ABT-578)	-1.8225	-0.0189579	0.0683795	0.886157	76.4	-2.50152	-0.027846	0.0123662	0.147862	71.5
Zoxazolamine	-0.0605582	-0.00062994	0.951711	0.979613	95.2	0.478116	0.00532221	0.632568	0.970571	109.3
α-L-Rhamnose monohydrate	0.174247	0.00181254	0.861672	0.979613	100.3	-0.342156	-0.00380875	0.732234	0.970571	102.1
