# Supplementary material for: Combination p53 activation and BCL-xL/BCL-2 inhibition as a therapeutic strategy in high-risk and relapsed acute lymphoblastic leukemia
Source: Leukemia. 2024 Apr 10;38(6):1223–35. doi: 10.1038/s41375-024-02241-7 (PMC11147763; doi:10.1038/s41375-024-02241-7)
Supplement: Supplementary file 4 — Supplementary Table S6 [file 41375_2024_2241_MOESM4_ESM.xlsx]

## Sheet: Sheet1
Supplementary Table S6. Drug sensitivity of primary hits in the FDA-approved drug library idasanutlin combination screen
Library Drug	Single Drug		Drug + RG(IC25[30nM])
	Mean IC50 (nM)	SEM	Mean IC50 (nM)	SEM
Amprolium HCl	1000	0	728.3	78.2
Clozapine	1000	0	1000	0
Cobimetinib	1000	0	176.8	117.3
Dabrafenib Mesylate (GSK-2118436)	1000	0	1000	0
Edoxaban	1000	0	1000	0
Ifenprodil Tartrate	1000	0	1000	0
Malotilate	1000	0	668.1	81
Nedaplatin	1000	0	319	64.1
Oxaliplatin	1000	0	701.1	158.5
Pimasertib (AS-703026)	1000	0	4.9	1.9
Ruxolitinib (INCB018424)	1000	0	860.5	78.7
Sanguinarine	1000	0	850.8	106.2
Trazodone HCl	1000	0	1000	0
Tropisetron	1000	0	807.4	127.1
Valproic acid sodium salt (Sodium valproate)	1000	0	675.5	25.3
Vortioxetine	1000	0	761.6	62
Cyclosporine	995	5	135.4	46.5
Flumazenil	932.6	67.4	1000	0
Dovitinib (TKI-258, CHIR-258)	928.8	71.2	635.8	38.9
Artemether (SM-224)	927.2	72.8	655.5	167.2
Quinine HCl Dihydrate	883.4	103	591.9	140.6
Dasatinib (BMS-354825)	868.1	129.5	142.6	28.3
Lovastatin	866.5	133.5	677.3	59.2
Mevastatin	865.9	107.5	383.6	110.8
Phenytoin sodium	862	91.7	571.6	134.8
Mechlorethamine HCl	860.6	139.4	336.7	140.3
Foretinib (GSK1363089)	860.1	90.6	565.8	49.6
Duvelisib (IPI-145, INK1197)	800.4	20.6	8.8	4.2
(R)-Crizotinib	769.5	17.9	625.4	31
Dasatinib Monohydrate	752.9	145.5	122.8	9.9
Domiphen Bromide	708.1	87.4	441.9	54.7
Crizotinib hydrochloride	686.4	31.4	624.1	21.4
Aspirin (Acetylsalicylic acid)	648.9	104.4	566.8	64.5
Bardoxolone methyl	616.8	29.8	585	22.7
Axitinib (AG 013736)	595.5	11.1	486.9	70.1
Navitoclax (ABT-263)	586.6	67.7	121.8	18.5
CP21R7	565.1	10.9	576.6	7.8
Carboplatin	557.9	10.9	412.2	30.9
Melphalan	553.9	70.5	314.1	82.5
Napabucasin	552.8	5.7	577.1	24.9
Zinc Pyrithione	551.9	21.7	221.4	74.9
Triflusal	549.6	10.6	521.6	16.8
Fenbendazole	549.1	14.7	520.1	51.9
Adefovir Dipivoxil	546.1	37.8	363.3	125.1
Niraparib (MK-4827)	541.8	26.3	225.2	26.9
AXL1717	534.3	31.1	566.9	9.4
Niclosamide	524.4	17.5	437.8	8.9
CEP-18770	518.4	4.4	29.2	1.4
Irinotecan HCl Trihydrate	503.9	17.3	230.9	13
TH-302	501.7	21.1	203.9	17.8
Enrofloxacin	487.3	68.4	124.9	2.6
Embelin	482.6	26.2	394.1	78
MLN9708	477.3	21.5	505.6	42.2
Irinotecan	462.8	11.3	151.6	15.5
Rasagiline Mesylate	459.8	4.9	428	57.5
Vecuronium Bromide	455.3	6.1	447.7	45
Asenapine	446.8	20	450.2	63.4
Fludarabine	443.1	32.2	309	1.9
Oxibendazole	441	118.9	98.7	32
Olaparib (AZD2281, Ku-0059436)	428.8	84.4	63.3	8.2
Gabapentin	414.8	40.2	267.5	43.6
Mebendazole	369.7	78.7	109	10.3
Thioridazine HCl	363.9	138.8	208.8	41.2
Probenecid	347.5	124	240.4	83
Etoposide	271.2	143.2	93	25.7
Afuresertib	240.6	60.3	141.7	31.7
Deflazacort	181.4	15.1	49.4	5
Decitabine (NSC127716, 5AZA-CdR)	165.1	60.9	34	5.6
Hydrocortisone	161.8	18.6	34.4	2.3
Midostaurin (PKC412)	124.6	9.1	67.5	3.5
Pracinostat (SB939)	101.4	18.2	60.7	2.9
Mycophenolic acid	88.7	8.7	52.8	1.4
Levobetaxolol HCl	83.8	26.4	31.9	6.3
Ramelteon	76.5	23	40.9	5
Idoxuridine	75.3	28.6	87.1	10.2
Crystal Violet	65.5	14.6	35.2	0.3
Flubendazole	59.9	6.9	33	1.3
Bortezomib (PS-341)	43.1	7.6	32.8	9.2
Amsacrine hydrochloride	40	17.9	5.1	0.6
Triamcinolone	36.2	8.4	9	2.4
Rigosertib (ON-01910,Estybon)	33.6	4.1	19.2	1.6
Dutasteride	32.7	3.1	21.6	5.7
Cladribine	30.3	0.7	26.7	1.4
Prednisolone Acetate	26.4	4.7	9.7	0.5
Mitomycin C	22.6	0.8	10.9	1.8
Doxorubicin (Adriamycin) HCl	21.8	7.6	4.5	1
Epirubicin HCl	17.9	7.2	10.1	6.3
Mitoxantrone HCl	17.8	14.4	9.5	7.7
Doxorubicin	17	5.8	9.9	6.6
Clofarabine	15.3	3	6.8	0.4
Prednisolone	15.1	2.5	5.1	0.4
Daunorubicin HCl	11.9	9.6	3.9	3.5
Idarubicin HCl	7.3	5.3	2.1	1.7
Lomerizine HCl	6.4	0.7	2	0.3
Dexamethasone (DHAP)	5.3	1.1	2.6	0.4
Triptolide	5	0.7	6.3	0.6
Pemetrexed disodium hemipenta hydrate	3.8	0.3	3.8	0.8
Gemcitabine HCl	3.4	0.3	2.5	0.3
Cytarabine	3.3	0.2	1.7	0.4
(S)-10-Hydroxycamptothecin	3.1	0.2	1.3	0.2
Topotecan	3.1	0.1	2.3	0.1
Colchicine	3.1	0.3	3.5	0.1
Dexamethasone acetate	2.8	0.3	0.9	0.1
Ganetespib (STA-9090)	2.8	0.2	2.8	0.1
Gemcitabine	2.6	0.2	2	0.2
Ispinesib (SB-715992)	1.7	0.8	1	0.3
Fluocinolone Acetonide	1.5	0.3	1.1	0.6
Vinorelbine ditartrate	1.5	0.3	0.3	0.1
Omipalisib (GSK2126458)	0.9	0.3	0.6	0.1
Floxuridine	0.9	0.3	0.4	0.1
Carfilzomib (PR-171)	0.6	0.4	0.2	0
Budesonide	0.3	0	0.1	0
Raltitrexed	0.3	0.1	0.3	0.1
Flumethasone	0.2	0	0.1	0
Bortezomib (PS-341)	43.1	7.6	32.8	9.2
Vincristine	0.2	0	0.1	0
Epothilone B (EPO906, Patupilone)	0.2	0	0.1	0
Monomethyl auristatin E	0.2	0	0.1	0
Paclitaxel (Taxol)	0.2	0	0.1	0
Romidepsin (FK228, depsipeptide)	0.2	0	0.2	0
Actinomycin D	0.1	0	0.1	0
Clobetasol propionate	0.1	0	0.1	0
Docetaxel	0.1	0	0.1	0
Halcinonide	0.1	0	0.1	0
Halobetasol Propionate	0.1	0	0.1	0
