# Supplementary material for: Combination p53 activation and BCL-xL/BCL-2 inhibition as a therapeutic strategy in high-risk and relapsed acute lymphoblastic leukemia
Source: Leukemia. 2024 Apr 10;38(6):1223–35. doi: 10.1038/s41375-024-02241-7 (PMC11147763; doi:10.1038/s41375-024-02241-7)
Supplement: Supplementary file 5 — Supplementary Table S7 [file 41375_2024_2241_MOESM5_ESM.xlsx]

## Sheet: Sheet1
Supplementary Table S7. Clinically reported FDA-approved and clinically advanced drug parameters
Generic name/s	Brand name	M.w. (free base/acid, no hydrate)	PubChem CID	Dose	Dose unit	Route	Infusion	Cmax (μmol/L)	Cmax (ng/mL)	AUC (ng•hr/mL)	Tmax (hr)	T1/2 (hr)	Protein binding	Initial US approval	Maximum Clinical Phase	Reference	PubMed	Reference URL	Drug Product Label URL	Cancer Indication	Notes
ABT-263 (Navitoclax)		974.6	24978538	325	mg	PO	—	4.04	3940	5780	7.1	n.d.	n.d.	—	Phase 3	BJHaem	n/a	https://doi.org/10.1111/bjh.13487
Actinomycin	Cosmegen	1255.4	457193	0.70-1.5	mg/m2	IV	bolus	0.0251	25.1	418	0.25	14-43	0.05	1964	Approved	Clin Cancer Res. 2005 Aug 15;11(16):5893-9.	n/a	https://clincancerres.aacrjournals.org/content/clincanres/11/16/5893.full.pdf	https://dailymed.nlm.nih.gov/dailymed/drugInfo.cfm?setid=9914e793-a49c-eb00-1ab7-f606c786fe25	Wilms Tumor, Rhabdomyosarcoma, Ewing Sarcoma, Metastatic Nonseminomatous Testicular Cancer, Gestational Trophoblastic Neoplasia
Carfilzomib	Kyprolis	719.9	11556711	27	mg/m2	IV	5 min	5.88	4232	379	—	<1	0.97	2012	Approved	Drug Product Label	n/a	http://www.accessdata.fda.gov/drugsatfda_docs/label/2015/202714s009lbl.pdf	https://dailymed.nlm.nih.gov/dailymed/search.cfm?labeltype=all&query=Carfilzomib	Multiple Myeloma	ONO-7057, PR-171; approved in USA 07.21.12
Clofarabine	Clolar	303.68	119182	40	mg/m2	IV	2 h	0.744	226	931	—	4.9	0.47	2004	Approved	J Clin Pharmacol 2011, 51(5): 679	http://www.ncbi.nlm.nih.gov/pubmed/20525919	http://onlinelibrary.wiley.com/doi/10.1177/0091270010372519/abstract	https://dailymed.nlm.nih.gov/dailymed/search.cfm?labeltype=all&query=Clofarabine	Leukemia: Acute Lymphoblastic Leukemia: pediatric patients 1 to 21 years old with relapsed or refractory ALL after at least two prior regimens	recommended pediatric dose is 52 mg/m2 IV 2 hr infusion.
Cobimetinib	Cotellic	531	16222096	60	mg	PO	—	0.514	273	4340	2.4	44	0.95	2015	Approved	Drug Product Label	n/a	n/a	https://dailymed.nlm.nih.gov/dailymed/search.cfm?labeltype=all&query=Cobimetinib	Melanoma: metastatic melanoma with a BRAF V600E or V600K mutation, Unresectable or Metastatic
Cyclosporine		1202.6	5284373	15	mg/m2	PO	—	12.47	15000	—	3.5	—	n.d.	1983	Approved	Drug Product Label	n/a	n/a	https://dailymed.nlm.nih.gov/dailymed/drugInfo.cfm?setid=bfca7088-fe93-abb9-3ec3-e6f5710a69c6
Cytarabine	Cytosar-U	243.22	6253	3000	mg/m2	IV	3 h	54.4	13219	38928	—	3.82	0.13	1969	Approved	Leukemia & Lymphoma (1997), 27: 321-327	https://www.ncbi.nlm.nih.gov/pubmed/9402329	http://dx.doi.org/10.3109/10428199709059686	https://dailymed.nlm.nih.gov/dailymed/search.cfm?labeltype=all&query=Cytarabine	Leukemia: acute non-lymphocytic leukemia; acute lymphocytic leukemia and the blast phase of chronic myelocytic leukemia; meningeal leukemia	Multiple doses and infusion times are used; Single high dose shown here. Label suggests 100-200 mg/m2/day by constant infusion, targeted Css with constant infusion is 20-35 uM
Dasatinib	Sprycel	488	3062316	100	mg	PO	—	0.264	129	478	2	6.2	0.96	2006	Approved	Clin Cancer Res. 2012;18:5489-98	http://www.ncbi.nlm.nih.gov/pubmed/22837181	http://www.ncbi.nlm.nih.gov/pmc/articles/PMC3463759/	https://dailymed.nlm.nih.gov/dailymed/search.cfm?labeltype=all&query=Dasatinib	Leukemia: Chronic Myeloid Leukemia: newly diagnosed Philadelphia chromosome-positive (Ph+) CML in chronic phase; chronic, accelerated, or myeloid or lymphoid blast phase Ph+ CML with resistance or intolerance to prior therapy including imatinib; Acute Lymphoblastic Leukemia (Ph+ ALL) with resistance or intolerance to prior therapy
Daunorubicin	Daunoxome	527.5	30323	50	mg/m2	IV	1 h	0.31	175	575	—	11	0.97	1987	Approved	Ther Drug Monit 2007;29:626–631	http://www.ncbi.nlm.nih.gov/pubmed/17898654	http://journals.lww.com/drug-monitoring/pages/articleviewer.aspx?year=2007&issue=10000&article=00012&type=abstract	https://dailymed.nlm.nih.gov/dailymed/search.cfm?labeltype=all&query=Daunorubicin	Leukemia: Acute Nonlymphocytic Leukemia (myelogenous, monocytic, erythroid) of adults ; Acute Lymphocytic Leukemia of children and adults	data are for standard formulation; liposomal formulation yields 100X higher exposure
Decitabine	Dacogen	228.21	451668	15	mg/m2	IV	3 h	0.323	74	163	2.5	0.62	<1%	2006	Approved	Drug Product Label and Cancer Chemother Pharmacol 2008, 61(5): 759-766	http://www.ncbi.nlm.nih.gov/pubmed/17564707	http://www.accessdata.fda.gov/drugsatfda_docs/label/2015/021790s018lbl.pdf	https://dailymed.nlm.nih.gov/dailymed/search.cfm?labeltype=all&query=Decitabine	Myelodysplastic Syndromes (MDS): all French-American-British subtypes (refractory anemia, refractory anemia with ringed sideroblasts, refractory anemia with excess blasts, refractory anemia with excess blasts in transformation, and chronic myelomonocytic leukemia).
Dexamethasone		392.5	5743	6	mg/m2	PO	—	0.17074	67.01	21530	1.45	3.2	n.d.	1958	Approved		n/a	https://doi.org/10.1016/j.ejca.2019.07.026	n/a		data are for paediatric ALL enrolled in UKALL 2011 trial
Docetaxel	Taxotere	807.9	148124	100	mg/m2	IV	1 h	5.47	4420	5900	—	41	0.97	1996	Approved	Clin Pharmacol Ther 2004, 75(5): 448	http://www.ncbi.nlm.nih.gov/pubmed/15116057	http://onlinelibrary.wiley.com/doi/10.1016/j.clpt.2004.01.001/abstract	https://dailymed.nlm.nih.gov/dailymed/search.cfm?labeltype=all&query=Docetaxel	Breast: Non-Small Cell Lung Cancer; Prostate Cancer; Gastric Adenocarcinoma; Head and Neck Cancer
Doxorubicin	Adriamycin	543.5	31703	60	mg/m2	IV	5 min	6.73	3660	1850	—	14.2	0.75	1974	Approved	Anti-Cancer Drugs 1999, 10(8): 719	http://www.ncbi.nlm.nih.gov/pubmed/10573204	http://ovidsp.tx.ovid.com/sp-3.18.0b/ovidweb.cgi?WebLinkFrameset=1&S=FOANFPMHDKDDDDDMNCJKAFOBHBBIAA00&returnUrl=ovidweb.cgi%3fMain%2bSearch%2bPage%3d1%26S%3dFOANFPMHDKDDDDDMNCJKAFOBHBBIAA00&directlink=http%3a%2f%2fgraphics.tx.ovid.com%2fovftpdfs%2fFPDDNCO	https://dailymed.nlm.nih.gov/dailymed/search.cfm?labeltype=all&query=Doxorubicin	Breast: adjuvant of multi-agent chemotherapy; Acute Lymphoblastic Leukemia; Acute Myeloblastic Leukemia; Hodgkin lymphoma; non-Hodgkin lymphoma (NHL); Metastatic: breast cancer, Wilms' tumor, neuroblastoma, soft tissue sarcoma, bone sarcoma, ovarian carcinoma, transitional cell bladder carcinoma, thyroid carcinoma, gastric carcinoma, bronchogenic carcinoma
Duvelisib (IPI-145, INK1197)	Duvelisib / Copiktra	416.9	50905713	25	mg	PO	—	3.6	1500	7900	44593	—	>92%	2018	Approved	Drug Product Label	n/a	n/a	https://dailymed.nlm.nih.gov/dailymed/drugInfo.cfm?setid=47547f93-489c-4298-aeea-d6a37ca6cb1d	Chronic Lymphocytic Leukemia (CLL)/Small Lymphocytic Lymphoma (SLL), Follicular Lymphoma (FL)
Epothilone B (Patupilone)		507.7	448013	10	mg/m2	IV	—	0.316	161	1415.6	—	102.7	n.d.	—	Phase 3	Cancer 2015, 121(23):4165-72	https://pubmed.ncbi.nlm.nih.gov/26308485/	https://doi.org/10.1002/cncr.29636
Floxuridine	FUDR	246.19	5790	30	mg/kg	IV	8h	1.05	259	1365	—	0.22	n.d.	1970	Approved	J Clin Pharmacol. 2004, 44(11):1260-72	http://www.ncbi.nlm.nih.gov/pubmed/15496644	http://onlinelibrary.wiley.com/doi/10.1177/0091270004268911/abstract	https://dailymed.nlm.nih.gov/dailymed/search.cfm?labeltype=all&query=Floxuridine	Gastrointestinal adenocarcinoma metastatic to the liver,	Discontinued. 5-FU prodrug. Cmax varies widely based on dose and infusion rate. AUC given as sum of Floxuridine (parent) and 5-FUAdministered by rapid intra-arterial injection and rapidly catabolised to 5-fluorouracil. Floxuridine is a highly toxic drug with a narrow margin of safety.
Ispinesib (SB-715992)		517.1	6851740	18	mg/m2		—	0.91	473	5074	—	33	n.d.	—	Phase 2	J Clin Oncol. 2004 22(suppl. 14) 2078-2078	n/a	10.1200/jco.2004.22.90140.2078
Lomerizine HCl		468.5	3949	10	mg	PO	—	0.07	31.3		—	5.5	0.8	—	Phase 0	J Chromatogr B Technol Biomed Life Sci.	https://pubmed.ncbi.nlm.nih.gov/24412691	https://doi.org/10.1016/j.jchromb.2013.12.026	n/a
Mechlorethamine HCl	Mustargen	156.05	4033	0.4	mg/kg	IV	Bolus	0	BLOQ	—	—	—	n.d.	1949	Approved	Drug Product Label	n/a	http://www.accessdata.fda.gov/drugsatfda_docs/label/2004/06695slr031_mustargen_lbl.pdf	https://dailymed.nlm.nih.gov/dailymed/search.cfm?labeltype=all&query=Mechlorethamine	Lymphoma: Hodgkin’s disease (Stages III and IV), lymphosarcoma, chronic myelocytic or chronic lymphocytic leukemia, polycythemia vera, mycosis fungoides, bronchogenic carcinoma and metastatic carcinoma resulting in effusion.	plasma levels are undetectable within minutes of injection
Melphalan	Alkeran	305.2	460612	20	mg/m2	IV	15–20 min	9.17	2800	—	—	1.25	60%–90%	1964	Approved	Drug Product Label; for high dose see: Anticancer Res 1997, 17(1B): 605	http://www.ncbi.nlm.nih.gov/pubmed/9066587	http://www.accessdata.fda.gov/drugsatfda_docs/label/2011/020207s016lbl.pdf	https://dailymed.nlm.nih.gov/dailymed/search.cfm?labeltype=all&query=Melphalan	Multiple Myeloma; epithelial carcinoma of the ovary (oral tablet)	IV Melphalan approved 1992
Mevastatin		390.5	64715				—	0	—	—	—	—	n.d.	—	Phase 0		n/a	n/a	n/a		Never marketed due to adverse effects (J Clin. Med. 2020 9(22))
Nedaplatin		305.2	6917890	100	mg/m2	IV	1h	19.5	5940	21650	—	3.3	n.d.	—	Phase 3	Cancer Chemother Pharmacol 2009, 65(1):79-88	https://pubmed.ncbi.nlm.nih.gov/19396598/	n/a	n/a		Recommended therapeutic dose is 80-100 mg/m2. Pharmacokinetic parameters for total-Pt.
Niraparib (MK-4827)	Zejula	320.4	24958200	300	mg	PO	—	2.51	804		3	36	0.83	2020	Approved	Drug Product Label	n/a	n/a	https://dailymed.nlm.nih.gov/dailymed/drugInfo.cfm?setid=c15c7b7e-4b7f-4489-bbbc-884caeee0669
Olaparib (AZD2281, Ku-0059436)	Lynparza	434.5	23725625	400	mg	PO	—	13.1	5700	58000	1.3	11.9	0.82	2014	Approved	Drug Product Label and NDA 206162 Clinical Pharmacology and Biopharmaceutics Review	n/a	http://www.accessdata.fda.gov/drugsatfda_docs/nda/2014/206162Orig1s000ClinPharmR.pdf	https://dailymed.nlm.nih.gov/dailymed/search.cfm?labeltype=all&query=Olaparib	Ovarian: germline BRCA mutated	Cmax aftermulti-dose (Day 14) was 7.9 ug/ml.
Omipalisib (GSK2126458)		505.5	25167777	2.5	mg		—	0.083	42.1	474	4	ND	n.d.	—	Phase 1	Clinical Cancer Research 2016, 22(8)	n/a	https://clincancerres.aacrjournals.org/content/22/8/1932			Data based on daily dosing 2.5mg/day
Pimasertib		431.2	44187362	60	mg	PO	—	0.61	265	937	0.75	6.3	n.d.	—	Phase 2	B J Clin Pharmacol. 2016, 82:1498-1508	https://www.ncbi.nlm.nih.gov/pmc/articles/PMC5099557/	https://dx.doi.org/10.1111%2Fbcp.13078
Pracinostat (SB939)		358.5	49855250	100	mg	PO	—	0.88	314	1985	1	13.7	n.d.	2014	Orphan Indication	Cancer 2017, 123(24):4851-4859	https://www.ncbi.nlm.nih.gov/pmc/articles/PMC5901648/		n/a		Cmax at day 15, 100mg
Prednisolone		360.4	5755	60	mg/m2	PO	—	1.62	585	3278	1-3	3	n.d.	1955	Approved	Eur J Clin Pharmacol 1983, 24:415–419	https://pubmed.ncbi.nlm.nih.gov/6861855/	https://dx.doi.org/10.1007/BF00610064		Leukemia: acute leukemia in adults and children.	An initial daily dose of 15-60mg is often necessary with reduction after an adequate clinical or haematological response. Higher doses may be necessary to induce remission in acute leukaemia.
Raltitrexed	Tomudex	458.5	135400182	3.5	mg/m2	IV	15m	1.61	737	1163		198	>93%	—	Approved in Canada & Europe	Clin Cancer Res. 1999 5(9):2381-2391	https://pubmed.ncbi.nlm.nih.gov/10499608/	https://clincancerres.aacrjournals.org/content/5/9/2381		Colorectal neoplasms
Rigosertib (ON-01910,Estybon)		451.5	6918736	560	mg	PO	—	8.95	4040	9320	1.02	2.42	n.d.	—	Phase 3	Clin Cancer Res. 2014, 20(6):	https://pubmed.ncbi.nlm.nih.gov/24493827/	https://clincancerres.aacrjournals.org/content/20/6/1656			MTD and RP2D is 560 mg twice daily.
Romidepsin (FK228, depsipeptide)	Istodax	541	5352062	14	mg/m2	IV	4 h	0.697	377	1549	—	3	92%–94%	2009	Approved	Drug Product Label; see also Clin Cancer Res 2002, 8(3): 718	http://www.ncbi.nlm.nih.gov/pubmed/11895901	http://clincancerres.aacrjournals.org/content/8/3/718.long	https://dailymed.nlm.nih.gov/dailymed/search.cfm?labeltype=all&query=Romidepsin	Lymphoma: cutaneous T-cell lymphoma (CTCL), peripheral T-cell lymphoma (PTCL)	Also known as depsipeptide, FK-228
Vincristine	Vincasar PFS	825	5978	1	mg/m2	IV	Bolus	0.007	5.4	—	—	—	0.75	1963	Approved	Cancer Res 1981;41:3551-3555; see liposomal formulations; J Clin Pharmacol 2006, 46(7): 727; see also Cancer Chemother Pharmacol. 1998;41(5):347-52	http://www.ncbi.nlm.nih.gov/pubmed/7260915	http://cancerres.aacrjournals.org/content/41/9_Part_1/3551.long	https://dailymed.nlm.nih.gov/dailymed/search.cfm?labeltype=all&query=Vincasar	Leukemia: acute leukemia; in combination with other oncolytic agents in Hodgkin’s disease, non-Hodgkin’s malignant lymphomas, rhabdomyosarcoma, neuroblastoma, and Wilms’ tumor.	Label suggests 1.5-2 mg/m2 as usual dose
